# Supplementary material for: A prognostic model for oral squamous cell carcinoma using 7 genes related to tumor mutational burden
Source: BMC Oral Health. 2022 Apr 29;22:152. doi: 10.1186/s12903-022-02193-3 (PMC9052477; doi:10.1186/s12903-022-02193-3)
Supplement: Supplementary file 1 — Additional file 1: Table S1. The full results of GO enrichment analysis. [file 12903_2022_2193_MOESM1_ESM.csv]

ONTOLOGY	ID	Description	GeneRatio	BgRatio	pvalue	p.adjust	qvalue	geneID	Count
BP	GO:0003012	muscle system process	65/271	453/18862	2.69E-46	7.20E-43	6.34E-43	MYH8/MYMK/MYL4/PRKAG3/MYLPF/MYH3/MYBPH/CAV3/TNNC2/MYOG/MYH1/SGCA/CACNA1S/SCN7A/GDNF/MYOD1/LMOD3/CASQ2/HRC/KLHL41/MYH2/CHRND/MYBPC1/DES/TRIM72/TPM2/MYOT/CSRP3/SCN4B/SMPX/MYL1/MYBPC2/TNNI2/TNNT3/MYOM3/MYOZ2/TNNC1/ACTA1/ACTC1/TNNI1/MYOZ1/SLN/LMOD2/ACTN2/CHRNA1/MYH7/CHRNG/CTNNA3/SLC8A3/HSPB6/MYOM1/ATP1A2/HTR2A/CKMT2/SORBS1/SCN5A/AKAP6/MYOCD/TCAP/TRDN/MYL2/MB/TTN/DMD/KCNJ5	65
BP	GO:0006936	muscle contraction	57/271	352/18862	1.82E-43	2.44E-40	2.14E-40	MYH8/MYL4/MYLPF/MYH3/MYBPH/CAV3/TNNC2/MYH1/SGCA/CACNA1S/SCN7A/GDNF/LMOD3/CASQ2/HRC/KLHL41/MYH2/CHRND/MYBPC1/DES/TRIM72/TPM2/MYOT/CSRP3/SCN4B/SMPX/MYL1/MYBPC2/TNNI2/TNNT3/MYOM3/TNNC1/ACTA1/ACTC1/TNNI1/LMOD2/ACTN2/CHRNA1/MYH7/CHRNG/CTNNA3/SLC8A3/HSPB6/MYOM1/ATP1A2/HTR2A/CKMT2/SORBS1/SCN5A/MYOCD/TCAP/TRDN/MYL2/MB/TTN/DMD/KCNJ5	57
BP	GO:0030049	muscle filament sliding	22/271	39/18862	5.02E-31	3.36E-28	2.95E-28	MYH8/MYL4/MYH3/TNNC2/MYH2/MYBPC1/DES/TPM2/MYL1/MYBPC2/TNNI2/TNNT3/TNNC1/ACTA1/ACTC1/TNNI1/ACTN2/MYH7/TCAP/MYL2/TTN/DMD	22
BP	GO:0033275	actin-myosin filament sliding	22/271	39/18862	5.02E-31	3.36E-28	2.95E-28	MYH8/MYL4/MYH3/TNNC2/MYH2/MYBPC1/DES/TPM2/MYL1/MYBPC2/TNNI2/TNNT3/TNNC1/ACTA1/ACTC1/TNNI1/ACTN2/MYH7/TCAP/MYL2/TTN/DMD	22
BP	GO:0007517	muscle organ development	44/271	317/18862	1.54E-30	8.26E-28	7.27E-28	MYMK/MYF5/MYLPF/PROX1/MYH3/CAV3/BVES/MYOG/MYF6/SGCA/SMYD1/RBM24/VGLL2/JPH2/MYOD1/MEF2C/LMOD3/KLHL41/FHL1/CHRND/UNC45B/MEOX2/TRIM72/CSRP3/COL19A1/MYOZ2/TNNC1/ACTA1/ACTC1/CAVIN4/SGCG/MYOZ1/ITGA7/ANKRD1/CHRNA1/MYH7/MYOM1/KLHL40/MYOCD/TCAP/MYL2/TTN/DMD/ELN	44
BP	GO:0055002	striated muscle cell development	29/271	103/18862	1.06E-29	4.73E-27	4.16E-27	MYF5/PROX1/MYH3/CAV3/MYOG/MYF6/MYOD1/LMOD3/KLHL41/MYPN/CSRP3/TNNT3/MYOZ2/ACTA1/ACTC1/MYOZ1/LMOD2/ANKRD1/ACTN2/SYNPO2L/NRAP/LDB3/KLHL40/PGM5/TCAP/MYL2/TTN/DMD/MYO18B	29
BP	GO:0055001	muscle cell development	32/271	168/18862	8.04E-27	3.07E-24	2.70E-24	MYF5/PROX1/MYH3/CAV3/BVES/MYOG/SYPL2/MYF6/MYOD1/LMOD3/KLHL41/MYPN/CSRP3/TNNT3/MYOZ2/ACTA1/ACTC1/MYOZ1/LMOD2/ANKRD1/ACTN2/SYNPO2L/NRAP/LDB3/KLHL40/AKAP6/PGM5/TCAP/MYL2/TTN/DMD/MYO18B	32
BP	GO:0051146	striated muscle cell differentiation	38/271	269/18862	1.03E-26	3.43E-24	3.02E-24	MYMK/MYF5/PROX1/MYH3/CAV3/BVES/MYOG/MYF6/SMYD1/RBM24/MYOD1/MEF2C/LMOD3/KLHL41/MYPN/TRIM72/CSRP3/TNNT3/MYOZ2/ACTA1/ACTC1/MYOZ1/LMOD2/ANKRD1/ACTN2/SYNPO2L/NRAP/LDB3/KLHL40/ADGRB3/AKAP6/MYOCD/PGM5/TCAP/MYL2/TTN/DMD/MYO18B	38
BP	GO:0070252	actin-mediated cell contraction	28/271	120/18862	3.41E-26	1.00E-23	8.84E-24	MYH8/MYL4/MYH3/CAV3/TNNC2/MYH2/MYBPC1/DES/TPM2/SCN4B/MYL1/MYBPC2/TNNI2/TNNT3/TNNC1/ACTA1/ACTC1/TNNI1/ACTN2/MYH7/CTNNA3/ATP1A2/SCN5A/TCAP/MYL2/TTN/DMD/KCNJ5	28
BP	GO:0006941	striated muscle contraction	32/271	176/18862	3.76E-26	1.00E-23	8.84E-24	MYH8/MYL4/MYH3/MYBPH/CAV3/TNNC2/LMOD3/CASQ2/HRC/KLHL41/CHRND/CSRP3/SCN4B/SMPX/MYL1/TNNI2/TNNT3/TNNC1/ACTC1/TNNI1/CHRNA1/MYH7/CTNNA3/SLC8A3/ATP1A2/SCN5A/TCAP/MYL2/MB/TTN/DMD/KCNJ5	32
BP	GO:0030239	myofibril assembly	22/271	59/18862	6.84E-26	1.66E-23	1.46E-23	PROX1/MYH3/CAV3/LMOD3/KLHL41/MYPN/CSRP3/TNNT3/MYOZ2/ACTA1/ACTC1/MYOZ1/LMOD2/ANKRD1/ACTN2/SYNPO2L/NRAP/LDB3/PGM5/TCAP/MYL2/TTN	22
BP	GO:0042692	muscle cell differentiation	41/271	362/18862	5.77E-25	1.29E-22	1.13E-22	MYMK/MYF5/WNT5B/PROX1/MYH3/CAV3/BVES/MYOG/SYPL2/MYF6/SMYD1/RBM24/MYOD1/MEF2C/LMOD3/KLHL41/MYPN/TRIM72/CSRP3/CDH15/TNNT3/MYOZ2/ACTA1/ACTC1/MYOZ1/LMOD2/ANKRD1/ACTN2/SYNPO2L/NRAP/LDB3/KLHL40/ADGRB3/AKAP6/MYOCD/PGM5/TCAP/MYL2/TTN/DMD/MYO18B	41
BP	GO:0014706	striated muscle tissue development	40/271	351/18862	1.81E-24	3.71E-22	3.27E-22	MYF5/MYLPF/PROX1/CAV3/BVES/MYOG/MYF6/SMYD1/RBM24/VGLL2/JPH2/MYOD1/MEF2C/LMOD3/KLHL41/CHRND/MEOX2/CSRP3/COL19A1/MYOZ2/TNNC1/ACTA1/ACTC1/SGCG/MYOZ1/ANKRD1/ACTN2/CHRNA1/NRAP/MYH7/MYOM1/KLHL40/AKAP6/MYOCD/PGM5/TCAP/MYL2/TTN/ELN/MYO18B	40
BP	GO:0060537	muscle tissue development	40/271	371/18862	1.48E-23	2.82E-21	2.48E-21	MYF5/MYLPF/PROX1/CAV3/BVES/MYOG/MYF6/SMYD1/RBM24/VGLL2/JPH2/MYOD1/MEF2C/LMOD3/KLHL41/CHRND/MEOX2/CSRP3/COL19A1/MYOZ2/TNNC1/ACTA1/ACTC1/SGCG/MYOZ1/ANKRD1/ACTN2/CHRNA1/NRAP/MYH7/MYOM1/KLHL40/AKAP6/MYOCD/PGM5/TCAP/MYL2/TTN/ELN/MYO18B	40
BP	GO:0030048	actin filament-based movement	28/271	150/18862	2.52E-23	4.48E-21	3.94E-21	MYH8/MYL4/MYH3/CAV3/TNNC2/MYH2/MYBPC1/DES/TPM2/SCN4B/MYL1/MYBPC2/TNNI2/TNNT3/TNNC1/ACTA1/ACTC1/TNNI1/ACTN2/MYH7/CTNNA3/ATP1A2/SCN5A/TCAP/MYL2/TTN/DMD/KCNJ5	28
BP	GO:0010927	cellular component assembly involved in morphogenesis	22/271	100/18862	3.32E-20	5.54E-18	4.88E-18	PROX1/MYH3/CAV3/LMOD3/KLHL41/MYPN/CSRP3/TNNT3/MYOZ2/ACTA1/ACTC1/MYOZ1/LMOD2/ANKRD1/ACTN2/SYNPO2L/NRAP/LDB3/PGM5/TCAP/MYL2/TTN	22
BP	GO:0045214	sarcomere organization	16/271	38/18862	3.54E-20	5.57E-18	4.90E-18	PROX1/MYH3/CAV3/KLHL41/MYPN/CSRP3/TNNT3/MYOZ2/MYOZ1/LMOD2/ANKRD1/ACTN2/SYNPO2L/LDB3/TCAP/TTN	16
BP	GO:0007519	skeletal muscle tissue development	25/271	147/18862	6.71E-20	9.96E-18	8.77E-18	MYF5/MYLPF/BVES/MYOG/MYF6/SMYD1/RBM24/VGLL2/MYOD1/MEF2C/LMOD3/KLHL41/CHRND/MEOX2/CSRP3/COL19A1/MYOZ2/ACTA1/MYOZ1/ANKRD1/CHRNA1/MYOM1/KLHL40/MYOCD/ELN	25
BP	GO:0060538	skeletal muscle organ development	25/271	157/18862	3.55E-19	4.99E-17	4.39E-17	MYF5/MYLPF/BVES/MYOG/MYF6/SMYD1/RBM24/VGLL2/MYOD1/MEF2C/LMOD3/KLHL41/CHRND/MEOX2/CSRP3/COL19A1/MYOZ2/ACTA1/MYOZ1/ANKRD1/CHRNA1/MYOM1/KLHL40/MYOCD/ELN	25
BP	GO:0060047	heart contraction	30/271	279/18862	7.87E-18	1.05E-15	9.25E-16	MYL4/CAV3/BVES/CACNG1/CACNA1S/CASQ2/HRC/HSPB7/DES/CSRP3/SCN4B/MYL1/TNNI2/TNNC1/ACTC1/SGCG/TNNI1/RYR3/CACNG6/MYH7/CTNNA3/SLC8A3/ATP1A2/SCN5A/TCAP/TRDN/MYL2/TTN/DMD/KCNJ5	30
BP	GO:0003015	heart process	30/271	289/18862	2.11E-17	2.69E-15	2.37E-15	MYL4/CAV3/BVES/CACNG1/CACNA1S/CASQ2/HRC/HSPB7/DES/CSRP3/SCN4B/MYL1/TNNI2/TNNC1/ACTC1/SGCG/TNNI1/RYR3/CACNG6/MYH7/CTNNA3/SLC8A3/ATP1A2/SCN5A/TCAP/TRDN/MYL2/TTN/DMD/KCNJ5	30
BP	GO:0003009	skeletal muscle contraction	15/271	45/18862	3.65E-17	4.43E-15	3.90E-15	MYH8/MYH3/CAV3/TNNC2/CHRND/TNNI2/TNNT3/TNNC1/TNNI1/CHRNA1/MYH7/SLC8A3/TCAP/MB/DMD	15
BP	GO:0031032	actomyosin structure organization	25/271	191/18862	4.51E-17	5.24E-15	4.61E-15	PROX1/MYH3/CAV3/LMOD3/KLHL41/MYPN/CSRP3/TNNT3/MYOZ2/ACTA1/ACTC1/MYOZ1/LMOD2/ANKRD1/ACTN2/SYNPO2L/NRAP/CGNL1/LDB3/SORBS1/PGM5/TCAP/MYL2/TTN/ELN	25
BP	GO:0050879	multicellular organismal movement	16/271	56/18862	5.27E-17	5.63E-15	4.96E-15	MYH8/MYH3/CAV3/TNNC2/CHRND/TNNI2/TNNT3/TNNC1/TNNI1/CHRNA1/MYH7/SLC8A3/MAP1A/TCAP/MB/DMD	16
BP	GO:0050881	musculoskeletal movement	16/271	56/18862	5.27E-17	5.63E-15	4.96E-15	MYH8/MYH3/CAV3/TNNC2/CHRND/TNNI2/TNNT3/TNNC1/TNNI1/CHRNA1/MYH7/SLC8A3/MAP1A/TCAP/MB/DMD	16
BP	GO:0060048	cardiac muscle contraction	19/271	135/18862	7.64E-14	7.85E-12	6.91E-12	MYL4/CAV3/CASQ2/HRC/CSRP3/SCN4B/MYL1/TNNI2/TNNC1/ACTC1/TNNI1/MYH7/CTNNA3/ATP1A2/SCN5A/TCAP/TTN/DMD/KCNJ5	19
BP	GO:0090257	regulation of muscle system process	24/271	243/18862	1.18E-13	1.17E-11	1.03E-11	MYMK/PRKAG3/MYBPH/CAV3/TNNC2/MYOG/SGCA/CASQ2/HRC/TNNI2/TNNT3/TNNC1/TNNI1/SLN/MYH7/CTNNA3/SLC8A3/HSPB6/ATP1A2/SCN5A/AKAP6/MYOCD/MYL2/DMD	24
BP	GO:0048747	muscle fiber development	13/271	53/18862	4.20E-13	4.01E-11	3.53E-11	MYF5/MYOG/MYF6/MYOD1/LMOD3/KLHL41/ACTA1/NRAP/KLHL40/TCAP/TTN/DMD/MYO18B	13
BP	GO:0014902	myotube differentiation	16/271	111/18862	5.10E-12	4.70E-10	4.13E-10	MYMK/MYF5/CAV3/MYOG/MYF6/SMYD1/RBM24/MYOD1/MEF2C/LMOD3/KLHL41/TRIM72/ACTA1/KLHL40/ADGRB3/MYOCD	16
BP	GO:0051155	positive regulation of striated muscle cell differentiation	12/271	52/18862	7.51E-12	6.69E-10	5.89E-10	MYF5/PROX1/CAV3/MYOG/MYF6/SMYD1/RBM24/MYOD1/MEF2C/LMOD3/AKAP6/MYOCD	12
BP	GO:0008016	regulation of heart contraction	22/271	245/18862	8.72E-12	7.52E-10	6.62E-10	MYL4/CAV3/BVES/CACNG1/CACNA1S/CASQ2/HRC/HSPB7/DES/CSRP3/SCN4B/RYR3/CACNG6/MYH7/CTNNA3/SLC8A3/ATP1A2/SCN5A/TRDN/MYL2/DMD/KCNJ5	22
BP	GO:0006937	regulation of muscle contraction	18/271	161/18862	1.90E-11	1.58E-09	1.39E-09	MYBPH/CAV3/TNNC2/CASQ2/HRC/TNNI2/TNNT3/TNNC1/TNNI1/MYH7/CTNNA3/SLC8A3/HSPB6/ATP1A2/SCN5A/MYOCD/MYL2/DMD	18
BP	GO:1903522	regulation of blood circulation	23/271	290/18862	3.67E-11	2.97E-09	2.61E-09	MYL4/CAV3/BVES/CACNG1/CACNA1S/CASQ2/HRC/HSPB7/DES/CSRP3/SCN4B/RYR3/CACNG6/MYH7/CTNNA3/SLC8A3/ATP1A2/HTR2A/SCN5A/TRDN/MYL2/DMD/KCNJ5	23
BP	GO:0048738	cardiac muscle tissue development	19/271	208/18862	1.79E-10	1.41E-08	1.24E-08	PROX1/CAV3/BVES/JPH2/MEF2C/CSRP3/TNNC1/ACTC1/SGCG/ANKRD1/ACTN2/NRAP/MYH7/AKAP6/MYOCD/TCAP/MYL2/TTN/MYO18B	19
BP	GO:0010830	regulation of myotube differentiation	10/271	43/18862	4.01E-10	3.06E-08	2.69E-08	MYF5/CAV3/MYOG/MYF6/SMYD1/RBM24/MYOD1/LMOD3/TRIM72/MYOCD	10
BP	GO:0051149	positive regulation of muscle cell differentiation	13/271	89/18862	4.43E-10	3.29E-08	2.90E-08	MYF5/PROX1/CAV3/MYOG/MYF6/SMYD1/RBM24/MYOD1/MEF2C/LMOD3/CDH15/AKAP6/MYOCD	13
BP	GO:0006942	regulation of striated muscle contraction	13/271	91/18862	5.90E-10	4.26E-08	3.75E-08	MYBPH/CAV3/CASQ2/HRC/TNNT3/TNNI1/MYH7/CTNNA3/SLC8A3/ATP1A2/SCN5A/MYL2/DMD	13
BP	GO:0051153	regulation of striated muscle cell differentiation	13/271	93/18862	7.78E-10	5.47E-08	4.81E-08	MYF5/PROX1/CAV3/MYOG/MYF6/SMYD1/RBM24/MYOD1/MEF2C/LMOD3/TRIM72/AKAP6/MYOCD	13
BP	GO:0035637	multicellular organismal signaling	18/271	203/18862	8.86E-10	6.07E-08	5.34E-08	CACNG1/CACNA1S/SCN7A/CASQ2/HRC/SCN4B/RYR3/CACNG6/CHRNA1/SCN3A/CTNNA3/SLC8A3/ATP1A2/SCN5A/TRDN/KCNA2/GPR88/KCNJ5	18
BP	GO:0055013	cardiac muscle cell development	12/271	77/18862	9.73E-10	6.46E-08	5.69E-08	PROX1/CAV3/BVES/CSRP3/ACTC1/ACTN2/NRAP/AKAP6/TCAP/MYL2/TTN/MYO18B	12
BP	GO:0055007	cardiac muscle cell differentiation	14/271	114/18862	9.91E-10	6.46E-08	5.69E-08	PROX1/CAV3/BVES/MEF2C/CSRP3/ACTC1/ACTN2/NRAP/AKAP6/MYOCD/TCAP/MYL2/TTN/MYO18B	14
BP	GO:0043500	muscle adaptation	14/271	118/18862	1.57E-09	9.90E-08	8.71E-08	MYMK/PRKAG3/CAV3/MYOG/SGCA/MYOD1/MYOZ2/TNNC1/ACTA1/MYOZ1/MYH7/SCN5A/AKAP6/TCAP	14
BP	GO:0045661	regulation of myoblast differentiation	10/271	49/18862	1.59E-09	9.90E-08	8.71E-08	MYF5/MYOG/MYF6/SMYD1/RBM24/MYOD1/MEF2C/KLHL41/NMRK2/MYOCD	10
BP	GO:0035914	skeletal muscle cell differentiation	11/271	64/18862	1.67E-09	1.01E-07	8.91E-08	MYF5/MYOG/MYF6/SMYD1/RBM24/MYOD1/MEF2C/KLHL41/ANKRD1/KLHL40/MYOCD	11
BP	GO:0055003	cardiac myofibril assembly	7/271	17/18862	2.01E-09	1.19E-07	1.05E-07	PROX1/CSRP3/ACTC1/NRAP/TCAP/MYL2/TTN	7
BP	GO:0043501	skeletal muscle adaptation	8/271	26/18862	2.05E-09	1.19E-07	1.05E-07	MYMK/MYOG/MYOD1/MYOZ2/TNNC1/ACTA1/MYOZ1/MYH7	8
BP	GO:0055006	cardiac cell development	12/271	83/18862	2.38E-09	1.35E-07	1.19E-07	PROX1/CAV3/BVES/CSRP3/ACTC1/ACTN2/NRAP/AKAP6/TCAP/MYL2/TTN/MYO18B	12
BP	GO:0045663	positive regulation of myoblast differentiation	7/271	19/18862	5.09E-09	2.83E-07	2.49E-07	MYF5/MYOG/MYF6/SMYD1/RBM24/MYOD1/MEF2C	7
BP	GO:0001508	action potential	14/271	135/18862	9.24E-09	5.04E-07	4.44E-07	CAV3/SCN7A/KCNB1/SCN4B/CHRNA1/SCN3A/CTNNA3/ATP1A2/SCN5A/AKAP6/DMD/KCNA2/GPR88/KCNJ5	14
BP	GO:0048741	skeletal muscle fiber development	8/271	31/18862	9.70E-09	5.19E-07	4.56E-07	MYF5/MYOG/MYF6/MYOD1/LMOD3/KLHL41/ACTA1/KLHL40	8
BP	GO:0042391	regulation of membrane potential	24/271	431/18862	1.69E-08	8.85E-07	7.79E-07	CAV3/BVES/SCN7A/MEF2C/CASQ2/KCNB1/FHL1/CHRND/GRIA3/SCN4B/ACTN2/CHRNA1/SCN3A/CHRNG/CTNNA3/SLC8A3/ATP1A2/SCN5A/AKAP6/TRDN/DMD/KCNA2/GPR88/KCNJ5	24
BP	GO:0035051	cardiocyte differentiation	14/271	144/18862	2.13E-08	1.08E-06	9.55E-07	PROX1/CAV3/BVES/MEF2C/CSRP3/ACTC1/ACTN2/NRAP/AKAP6/MYOCD/TCAP/MYL2/TTN/MYO18B	14
BP	GO:0014904	myotube cell development	8/271	34/18862	2.15E-08	1.08E-06	9.55E-07	MYF5/MYOG/MYF6/MYOD1/LMOD3/KLHL41/ACTA1/KLHL40	8
BP	GO:0060415	muscle tissue morphogenesis	10/271	67/18862	3.83E-08	1.90E-06	1.67E-06	MYF5/PROX1/MYF6/TNNC1/ACTC1/ANKRD1/MYH7/TCAP/MYL2/TTN	10
BP	GO:0014888	striated muscle adaptation	9/271	52/18862	4.90E-08	2.38E-06	2.09E-06	MYMK/MYOG/MYOD1/MYOZ2/TNNC1/ACTA1/MYOZ1/MYH7/TCAP	9
BP	GO:0051147	regulation of muscle cell differentiation	14/271	159/18862	7.49E-08	3.57E-06	3.15E-06	MYF5/PROX1/CAV3/MYOG/MYF6/SMYD1/RBM24/MYOD1/MEF2C/LMOD3/TRIM72/CDH15/AKAP6/MYOCD	14
BP	GO:0070296	sarcoplasmic reticulum calcium ion transport	8/271	40/18862	8.46E-08	3.96E-06	3.49E-06	CACNG1/CASQ2/HRC/SLN/ATP1A2/AKAP6/TRDN/DMD	8
BP	GO:0048644	muscle organ morphogenesis	10/271	73/18862	8.90E-08	4.10E-06	3.61E-06	MYF5/PROX1/MYF6/TNNC1/ACTC1/ANKRD1/MYH7/TCAP/MYL2/TTN	10
BP	GO:0048643	positive regulation of skeletal muscle tissue development	6/271	19/18862	1.93E-07	8.74E-06	7.69E-06	MYF5/MYOG/MYF6/MYOD1/MEF2C/LMOD3	6
BP	GO:0045445	myoblast differentiation	10/271	80/18862	2.16E-07	9.61E-06	8.46E-06	MYF5/MYOG/MYF6/SMYD1/RBM24/MYOD1/MEF2C/KLHL41/NMRK2/MYOCD	10
BP	GO:0061337	cardiac conduction	13/271	149/18862	2.45E-07	1.07E-05	9.45E-06	CACNG1/CACNA1S/CASQ2/HRC/SCN4B/RYR3/CACNG6/CTNNA3/SLC8A3/ATP1A2/SCN5A/TRDN/KCNJ5	13
BP	GO:0048742	regulation of skeletal muscle fiber development	5/271	11/18862	2.54E-07	1.09E-05	9.63E-06	MYF5/MYOG/MYF6/MYOD1/LMOD3	5
BP	GO:0035994	response to muscle stretch	6/271	22/18862	5.12E-07	2.10E-05	1.85E-05	CAV3/CSRP3/ANKRD1/TCAP/TTN/DMD	6
BP	GO:0045844	positive regulation of striated muscle tissue development	6/271	22/18862	5.12E-07	2.10E-05	1.85E-05	MYF5/MYOG/MYF6/MYOD1/MEF2C/LMOD3	6
BP	GO:0048636	positive regulation of muscle organ development	6/271	22/18862	5.12E-07	2.10E-05	1.85E-05	MYF5/MYOG/MYF6/MYOD1/MEF2C/LMOD3	6
BP	GO:1904062	regulation of cation transmembrane transport	19/271	340/18862	5.22E-07	2.11E-05	1.86E-05	CAV3/CACNG1/JPH2/MEF2C/PIRT/CASQ2/HRC/FHL1/GRIA3/SCN4B/SLN/CACNG6/ACTN2/XCL1/ATP1A2/SCN5A/AKAP6/TRDN/DMD	19
BP	GO:0097553	calcium ion transmembrane import into cytosol	12/271	134/18862	5.40E-07	2.15E-05	1.90E-05	CCL21/JPH2/CASQ2/HRC/RYR3/XCL1/SLC8A3/ATP1A2/HTR2A/AKAP6/TRDN/DMD	12
BP	GO:0051209	release of sequestered calcium ion into cytosol	11/271	112/18862	6.40E-07	2.52E-05	2.21E-05	CCL21/JPH2/CASQ2/HRC/RYR3/XCL1/ATP1A2/HTR2A/AKAP6/TRDN/DMD	11
BP	GO:1901863	positive regulation of muscle tissue development	6/271	23/18862	6.84E-07	2.65E-05	2.33E-05	MYF5/MYOG/MYF6/MYOD1/MEF2C/LMOD3	6
BP	GO:0051283	negative regulation of sequestering of calcium ion	11/271	113/18862	7.00E-07	2.67E-05	2.35E-05	CCL21/JPH2/CASQ2/HRC/RYR3/XCL1/ATP1A2/HTR2A/AKAP6/TRDN/DMD	11
BP	GO:0043403	skeletal muscle tissue regeneration	7/271	37/18862	8.33E-07	3.10E-05	2.73E-05	MYMK/MYOG/MYF6/SGCA/MYOD1/MYOZ1/ENO3	7
BP	GO:0051282	regulation of sequestering of calcium ion	11/271	115/18862	8.36E-07	3.10E-05	2.73E-05	CCL21/JPH2/CASQ2/HRC/RYR3/XCL1/ATP1A2/HTR2A/AKAP6/TRDN/DMD	11
BP	GO:0048641	regulation of skeletal muscle tissue development	6/271	25/18862	1.17E-06	4.25E-05	3.74E-05	MYF5/MYOG/MYF6/MYOD1/MEF2C/LMOD3	6
BP	GO:0051208	sequestering of calcium ion	11/271	119/18862	1.18E-06	4.25E-05	3.74E-05	CCL21/JPH2/CASQ2/HRC/RYR3/XCL1/ATP1A2/HTR2A/AKAP6/TRDN/DMD	11
BP	GO:0016202	regulation of striated muscle tissue development	7/271	39/18862	1.21E-06	4.33E-05	3.81E-05	MYF5/MYOG/MYF6/JPH2/MYOD1/MEF2C/LMOD3	7
BP	GO:1903169	regulation of calcium ion transmembrane transport	12/271	145/18862	1.26E-06	4.43E-05	3.90E-05	CAV3/CACNG1/JPH2/CASQ2/HRC/SLN/CACNG6/XCL1/ATP1A2/AKAP6/TRDN/DMD	12
BP	GO:0002027	regulation of heart rate	10/271	97/18862	1.33E-06	4.62E-05	4.07E-05	CAV3/BVES/CASQ2/HRC/SCN4B/MYH7/CTNNA3/SCN5A/DMD/KCNJ5	10
BP	GO:0055008	cardiac muscle tissue morphogenesis	8/271	57/18862	1.47E-06	4.98E-05	4.38E-05	PROX1/TNNC1/ACTC1/ANKRD1/MYH7/TCAP/MYL2/TTN	8
BP	GO:0086065	cell communication involved in cardiac conduction	8/271	57/18862	1.47E-06	4.98E-05	4.38E-05	CASQ2/HRC/SCN4B/CTNNA3/ATP1A2/SCN5A/TRDN/KCNJ5	8
BP	GO:0060314	regulation of ryanodine-sensitive calcium-release channel activity	6/271	26/18862	1.51E-06	5.03E-05	4.42E-05	JPH2/CASQ2/HRC/AKAP6/TRDN/DMD	6
BP	GO:1901861	regulation of muscle tissue development	7/271	41/18862	1.73E-06	5.71E-05	5.03E-05	MYF5/MYOG/MYF6/JPH2/MYOD1/MEF2C/LMOD3	7
BP	GO:0060402	calcium ion transport into cytosol	12/271	152/18862	2.07E-06	6.70E-05	5.89E-05	CCL21/JPH2/CASQ2/HRC/RYR3/XCL1/SLC8A3/ATP1A2/HTR2A/AKAP6/TRDN/DMD	12
BP	GO:0070588	calcium ion transmembrane transport	17/271	304/18862	2.08E-06	6.70E-05	5.89E-05	CAV3/CACNG1/CACNA1S/CCL21/JPH2/CASQ2/HRC/SLN/RYR3/CACNG6/XCL1/SLC8A3/ATP1A2/HTR2A/AKAP6/TRDN/DMD	17
BP	GO:0048634	regulation of muscle organ development	7/271	43/18862	2.42E-06	7.70E-05	6.78E-05	MYF5/MYOG/MYF6/JPH2/MYOD1/MEF2C/LMOD3	7
BP	GO:1901019	regulation of calcium ion transmembrane transporter activity	9/271	83/18862	2.97E-06	9.30E-05	8.19E-05	CAV3/JPH2/CASQ2/HRC/SLN/ATP1A2/AKAP6/TRDN/DMD	9
BP	GO:0010880	regulation of release of sequestered calcium ion into cytosol by sarcoplasmic reticulum	6/271	29/18862	2.99E-06	9.30E-05	8.19E-05	CASQ2/HRC/ATP1A2/AKAP6/TRDN/DMD	6
BP	GO:0042693	muscle cell fate commitment	5/271	17/18862	3.17E-06	9.74E-05	8.57E-05	MYF5/MYOG/MYF6/MYOD1/MEF2C	5
BP	GO:0086009	membrane repolarization	7/271	45/18862	3.33E-06	0.000101064	8.89E-05	CAV3/CASQ2/SCN4B/ATP1A2/SCN5A/AKAP6/KCNJ5	7
BP	GO:0032412	regulation of ion transmembrane transporter activity	15/271	257/18862	4.99E-06	0.000149684	0.000131735	CAV3/JPH2/MEF2C/PIRT/CASQ2/HRC/FHL1/GRIA3/SCN4B/SLN/ACTN2/ATP1A2/AKAP6/TRDN/DMD	15
BP	GO:0007015	actin filament organization	20/271	435/18862	5.28E-06	0.000156635	0.000137852	PROX1/CAV3/KANK4/CCL21/SYNPO2/LMOD3/TPM2/SEMA5A/ACTA1/ACTC1/LMOD2/ACTN2/SYNPO2L/NRAP/CTNNA3/CGNL1/SORBS1/TCAP/TTN/ELN	20
BP	GO:0014808	release of sequestered calcium ion into cytosol by sarcoplasmic reticulum	6/271	33/18862	6.65E-06	0.000193257	0.000170082	CASQ2/HRC/ATP1A2/AKAP6/TRDN/DMD	6
BP	GO:0019228	neuronal action potential	6/271	33/18862	6.65E-06	0.000193257	0.000170082	SCN7A/CHRNA1/SCN3A/SCN5A/KCNA2/GPR88	6
BP	GO:0060401	cytosolic calcium ion transport	12/271	173/18862	7.94E-06	0.000226926	0.000199714	CCL21/JPH2/CASQ2/HRC/RYR3/XCL1/SLC8A3/ATP1A2/HTR2A/AKAP6/TRDN/DMD	12
BP	GO:1903514	release of sequestered calcium ion into cytosol by endoplasmic reticulum	6/271	34/18862	7.98E-06	0.000226926	0.000199714	CASQ2/HRC/ATP1A2/AKAP6/TRDN/DMD	6
BP	GO:0022898	regulation of transmembrane transporter activity	15/271	268/18862	8.27E-06	0.000232482	0.000204603	CAV3/JPH2/MEF2C/PIRT/CASQ2/HRC/FHL1/GRIA3/SCN4B/SLN/ACTN2/ATP1A2/AKAP6/TRDN/DMD	15
BP	GO:0042246	tissue regeneration	8/271	73/18862	9.82E-06	0.000273168	0.00024041	MYMK/MYOG/MYF6/SGCA/MYOD1/MYOZ1/MUSTN1/ENO3	8
BP	GO:0003007	heart morphogenesis	14/271	239/18862	9.92E-06	0.000273168	0.00024041	PROX1/CAV3/MEF2C/TNNC1/ACTC1/ANKRD1/TMEM100/SYNPO2L/MYH7/TCAP/MYL2/TTN/ELN/MESP2	14
BP	GO:0043502	regulation of muscle adaptation	9/271	97/18862	1.08E-05	0.000295446	0.000260017	MYMK/PRKAG3/CAV3/MYOG/SGCA/TNNC1/MYH7/SCN5A/AKAP6	9
BP	GO:0086010	membrane depolarization during action potential	6/271	36/18862	1.13E-05	0.000304626	0.000268096	CAV3/SCN7A/SCN4B/SCN3A/ATP1A2/SCN5A	6
BP	GO:0051279	regulation of release of sequestered calcium ion into cytosol	8/271	76/18862	1.33E-05	0.00035455	0.000312033	JPH2/CASQ2/HRC/XCL1/ATP1A2/AKAP6/TRDN/DMD	8
BP	GO:0032409	regulation of transporter activity	15/271	283/18862	1.58E-05	0.000417545	0.000367474	CAV3/JPH2/MEF2C/PIRT/CASQ2/HRC/FHL1/GRIA3/SCN4B/SLN/ACTN2/ATP1A2/AKAP6/TRDN/DMD	15
BP	GO:1901879	regulation of protein depolymerization	8/271	85/18862	3.03E-05	0.000786317	0.000692023	STMN2/LMOD3/SEMA5A/SLN/LMOD2/ACTN2/MAP1A/TRIM54	8
BP	GO:0002026	regulation of the force of heart contraction	5/271	26/18862	3.03E-05	0.000786317	0.000692023	MYL4/CSRP3/MYH7/ATP1A2/MYL2	5
BP	GO:0006814	sodium ion transport	13/271	239/18862	4.46E-05	0.001146603	0.001009105	SLC38A11/CAV3/SCN7A/SLC38A4/SCN4B/SLC13A5/SCN3A/SLC6A2/SLC8A3/ATP1A2/SCN5A/DMD/SLC6A1	13
BP	GO:0007204	positive regulation of cytosolic calcium ion concentration	15/271	310/18862	4.54E-05	0.001154213	0.001015802	CAV3/CCL21/JPH2/KISS1/CASQ2/HRC/F2RL2/RYR3/XCL1/SLC8A3/ATP1A2/HTR2A/AKAP6/TRDN/DMD	15
BP	GO:0010831	positive regulation of myotube differentiation	4/271	15/18862	5.02E-05	0.001253986	0.001103611	CAV3/MYOG/SMYD1/RBM24	4
BP	GO:0014819	regulation of skeletal muscle contraction	4/271	15/18862	5.02E-05	0.001253986	0.001103611	CAV3/MYH7/SLC8A3/DMD	4
BP	GO:0014874	response to stimulus involved in regulation of muscle adaptation	4/271	16/18862	6.62E-05	0.001637829	0.001441423	PRKAG3/MYOG/SGCA/SCN5A	4
BP	GO:0010522	regulation of calcium ion transport into cytosol	8/271	95/18862	6.76E-05	0.001658035	0.001459206	JPH2/CASQ2/HRC/XCL1/ATP1A2/AKAP6/TRDN/DMD	8
BP	GO:0072503	cellular divalent inorganic cation homeostasis	19/271	480/18862	7.07E-05	0.001716638	0.001510782	CAV3/SYPL2/CCL21/JPH2/KISS1/CASQ2/HRC/MT1A/CSRP3/F2RL2/RYR3/MT1M/XCL1/SLC8A3/ATP1A2/HTR2A/AKAP6/TRDN/DMD	19
BP	GO:0006816	calcium ion transport	17/271	409/18862	9.47E-05	0.002278981	0.00200569	CAV3/CACNG1/CACNA1S/CCL21/JPH2/CASQ2/HRC/SLN/RYR3/CACNG6/XCL1/SLC8A3/ATP1A2/HTR2A/AKAP6/TRDN/DMD	17
BP	GO:0055117	regulation of cardiac muscle contraction	7/271	75/18862	0.000100897	0.002407108	0.002118452	CAV3/CASQ2/HRC/CTNNA3/ATP1A2/SCN5A/DMD	7
BP	GO:0086001	cardiac muscle cell action potential	7/271	76/18862	0.000109787	0.002596014	0.002284705	CAV3/SCN4B/CTNNA3/ATP1A2/SCN5A/DMD/KCNJ5	7
BP	GO:0060306	regulation of membrane repolarization	5/271	34/18862	0.000116728	0.00272879	0.002401559	CAV3/CASQ2/SCN4B/SCN5A/AKAP6	5
BP	GO:0072507	divalent inorganic cation homeostasis	19/271	499/18862	0.000117444	0.00272879	0.002401559	CAV3/SYPL2/CCL21/JPH2/KISS1/CASQ2/HRC/MT1A/CSRP3/F2RL2/RYR3/MT1M/XCL1/SLC8A3/ATP1A2/HTR2A/AKAP6/TRDN/DMD	19
BP	GO:1901881	positive regulation of protein depolymerization	4/271	19/18862	0.000136274	0.003112165	0.00273896	STMN2/SEMA5A/SLN/ACTN2	4
BP	GO:2001014	regulation of skeletal muscle cell differentiation	4/271	19/18862	0.000136274	0.003112165	0.00273896	RBM24/MEF2C/KLHL41/MYOCD	4
BP	GO:0051480	regulation of cytosolic calcium ion concentration	15/271	344/18862	0.000144966	0.003282614	0.00288897	CAV3/CCL21/JPH2/KISS1/CASQ2/HRC/F2RL2/RYR3/XCL1/SLC8A3/ATP1A2/HTR2A/AKAP6/TRDN/DMD	15
BP	GO:0032970	regulation of actin filament-based process	16/271	389/18862	0.000171052	0.003840773	0.003380195	PROX1/CAV3/KANK4/CCL21/SYNPO2/LMOD3/SEMA5A/TNNC1/LMOD2/ACTN2/SYNPO2L/CTNNA3/CGNL1/ATP1A2/SCN5A/ELN	16
BP	GO:1903115	regulation of actin filament-based movement	5/271	37/18862	0.000176543	0.003909595	0.003440764	CAV3/TNNC1/CTNNA3/ATP1A2/SCN5A	5
BP	GO:0009952	anterior/posterior pattern specification	11/271	203/18862	0.000177468	0.003909595	0.003440764	HOXD13/MYF5/HOXB9/MYF6/TDRD5/MEOX2/HOXA5/FEZF1/TCAP/HOXA6/MESP2	11
BP	GO:0051924	regulation of calcium ion transport	12/271	238/18862	0.000178507	0.003909595	0.003440764	CAV3/CACNG1/JPH2/CASQ2/HRC/SLN/CACNG6/XCL1/ATP1A2/AKAP6/TRDN/DMD	12
BP	GO:0035725	sodium ion transmembrane transport	10/271	171/18862	0.000188356	0.004091764	0.003601087	CAV3/SCN7A/SCN4B/SCN3A/SLC6A2/SLC8A3/ATP1A2/SCN5A/DMD/SLC6A1	10
BP	GO:0051261	protein depolymerization	8/271	112/18862	0.00021457	0.004623644	0.004069186	STMN2/LMOD3/SEMA5A/SLN/LMOD2/ACTN2/MAP1A/TRIM54	8
BP	GO:0051651	maintenance of location in cell	11/271	209/18862	0.000228562	0.004885734	0.004299846	CCL21/JPH2/CASQ2/HRC/RYR3/XCL1/ATP1A2/HTR2A/AKAP6/TRDN/DMD	11
BP	GO:0006874	cellular calcium ion homeostasis	17/271	442/18862	0.000238185	0.005051042	0.004445331	CAV3/SYPL2/CCL21/JPH2/KISS1/CASQ2/HRC/CSRP3/F2RL2/RYR3/XCL1/SLC8A3/ATP1A2/HTR2A/AKAP6/TRDN/DMD	17
BP	GO:0010881	regulation of cardiac muscle contraction by regulation of the release of sequestered calcium ion	4/271	22/18862	0.000248603	0.005157432	0.004538963	CASQ2/HRC/ATP1A2/DMD	4
BP	GO:0086012	membrane depolarization during cardiac muscle cell action potential	4/271	22/18862	0.000248603	0.005157432	0.004538963	CAV3/SCN4B/ATP1A2/SCN5A	4
BP	GO:2001257	regulation of cation channel activity	10/271	177/18862	0.000248993	0.005157432	0.004538963	JPH2/MEF2C/PIRT/CASQ2/HRC/GRIA3/ACTN2/AKAP6/TRDN/DMD	10
BP	GO:0010959	regulation of metal ion transport	12/271	247/18862	0.000251343	0.005166057	0.004546553	CAV3/CACNG1/JPH2/CASQ2/HRC/SLN/CACNG6/XCL1/ATP1A2/AKAP6/TRDN/DMD	12
BP	GO:0051899	membrane depolarization	7/271	87/18862	0.000256667	0.005235222	0.004607425	CAV3/SCN7A/FHL1/SCN4B/SCN3A/ATP1A2/SCN5A	7
BP	GO:0003002	regionalization	14/271	326/18862	0.000280892	0.005685928	0.005004083	HOXD13/MYF5/HOXB9/MYF6/TDRD5/GDNF/MEF2C/MEOX2/EMX1/HOXA5/FEZF1/TCAP/HOXA6/MESP2	14
BP	GO:0001709	cell fate determination	5/271	41/18862	0.000289635	0.005775413	0.005082837	PROX1/MYOD1/MEF2C/EBF2/POU6F2	5
BP	GO:0007520	myoblast fusion	5/271	41/18862	0.000289635	0.005775413	0.005082837	MYMK/CAV3/MYOG/MYOD1/ADGRB3	5
BP	GO:1902903	regulation of supramolecular fiber organization	15/271	370/18862	0.00031743	0.006278932	0.005525975	STMN2/PROX1/CAV3/KANK4/CCL21/SYNPO2/LMOD3/SEMA5A/LMOD2/ACTN2/SYNPO2L/CGNL1/MAP1A/ELN/TRIM54	15
BP	GO:0055074	calcium ion homeostasis	17/271	454/18862	0.000324866	0.006278932	0.005525975	CAV3/SYPL2/CCL21/JPH2/KISS1/CASQ2/HRC/CSRP3/F2RL2/RYR3/XCL1/SLC8A3/ATP1A2/HTR2A/AKAP6/TRDN/DMD	17
BP	GO:0014877	response to muscle inactivity involved in regulation of muscle adaptation	3/271	10/18862	0.000326636	0.006278932	0.005525975	MYOG/SGCA/SCN5A	3
BP	GO:0014894	response to denervation involved in regulation of muscle adaptation	3/271	10/18862	0.000326636	0.006278932	0.005525975	MYOG/SGCA/SCN5A	3
BP	GO:0071313	cellular response to caffeine	3/271	10/18862	0.000326636	0.006278932	0.005525975	CACNA1S/CASQ2/RYR3	3
BP	GO:0043244	regulation of protein-containing complex disassembly	8/271	120/18862	0.000343637	0.006558565	0.005772075	STMN2/LMOD3/SEMA5A/SLN/LMOD2/ACTN2/MAP1A/TRIM54	8
BP	GO:0019226	transmission of nerve impulse	6/271	67/18862	0.000398672	0.007554984	0.006649005	SCN7A/CHRNA1/SCN3A/SCN5A/KCNA2/GPR88	6
BP	GO:0014870	response to muscle inactivity	3/271	11/18862	0.000444361	0.008361491	0.007358797	MYOG/SGCA/SCN5A	3
BP	GO:0099625	ventricular cardiac muscle cell membrane repolarization	4/271	26/18862	0.000485643	0.0090744	0.007986215	CAV3/SCN4B/SCN5A/KCNJ5	4
BP	GO:0010882	regulation of cardiac muscle contraction by calcium ion signaling	4/271	27/18862	0.000563709	0.010415626	0.009166605	CASQ2/HRC/ATP1A2/DMD	4
BP	GO:0014897	striated muscle hypertrophy	7/271	99/18862	0.000565219	0.010415626	0.009166605	MYMK/CAV3/CSRP3/MYH7/AKAP6/TCAP/TTN	7
BP	GO:0055012	ventricular cardiac muscle cell differentiation	3/271	12/18862	0.000586201	0.0106153	0.009342334	PROX1/MEF2C/MYOCD	3
BP	GO:0032413	negative regulation of ion transmembrane transporter activity	6/271	72/18862	0.000587973	0.0106153	0.009342334	CAV3/CASQ2/SLN/ACTN2/ATP1A2/TRDN	6
BP	GO:0086003	cardiac muscle cell contraction	6/271	72/18862	0.000587973	0.0106153	0.009342334	CAV3/SCN4B/CTNNA3/ATP1A2/SCN5A/KCNJ5	6
BP	GO:0014896	muscle hypertrophy	7/271	101/18862	0.000637371	0.011429904	0.010059253	MYMK/CAV3/CSRP3/MYH7/AKAP6/TCAP/TTN	7
BP	GO:0050982	detection of mechanical stimulus	5/271	49/18862	0.000671257	0.01195733	0.01052343	CAV3/CSRP3/HTR2A/TCAP/TTN	5
BP	GO:0030001	metal ion transport	17/271	486/18862	0.000701209	0.012408146	0.010920185	CAV3/CACNG1/CACNA1S/CCL21/JPH2/CASQ2/HRC/SLN/RYR3/CACNG6/XCL1/SLC8A3/ATP1A2/HTR2A/AKAP6/TRDN/DMD	17
BP	GO:1902905	positive regulation of supramolecular fiber organization	10/271	203/18862	0.000732962	0.012884703	0.011339594	STMN2/PROX1/CAV3/CCL21/SYNPO2/LMOD3/SEMA5A/LMOD2/ACTN2/SYNPO2L	10
BP	GO:0071415	cellular response to purine-containing compound	3/271	13/18862	0.000753989	0.013167699	0.011588654	CACNA1S/CASQ2/RYR3	3
BP	GO:0010649	regulation of cell communication by electrical coupling	3/271	14/18862	0.000949464	0.01626262	0.014312438	CASQ2/HRC/TRDN	3
BP	GO:0014733	regulation of skeletal muscle adaptation	3/271	14/18862	0.000949464	0.01626262	0.014312438	MYMK/TNNC1/MYH7	3
BP	GO:0014854	response to inactivity	3/271	14/18862	0.000949464	0.01626262	0.014312438	MYOG/SGCA/SCN5A	3
BP	GO:0010644	cell communication by electrical coupling	4/271	31/18862	0.00096613	0.016338601	0.014379307	CASQ2/HRC/ATP1A2/TRDN	4
BP	GO:0098810	neurotransmitter reuptake	4/271	31/18862	0.00096613	0.016338601	0.014379307	GDNF/SLC1A7/SLC6A2/ATP1A2	4
BP	GO:0009581	detection of external stimulus	8/271	142/18862	0.001047198	0.017322685	0.015245382	CAV3/PRPH2/GNGT1/CSRP3/HTR2A/TCAP/TTN/GPR88	8
BP	GO:0000768	syncytium formation by plasma membrane fusion	5/271	54/18862	0.001050253	0.017322685	0.015245382	MYMK/CAV3/MYOG/MYOD1/ADGRB3	5
BP	GO:0086002	cardiac muscle cell action potential involved in contraction	5/271	54/18862	0.001050253	0.017322685	0.015245382	CAV3/SCN4B/CTNNA3/SCN5A/KCNJ5	5
BP	GO:0140253	cell-cell fusion	5/271	54/18862	0.001050253	0.017322685	0.015245382	MYMK/CAV3/MYOG/MYOD1/ADGRB3	5
BP	GO:0070884	regulation of calcineurin-NFAT signaling cascade	4/271	32/18862	0.001091794	0.017897383	0.015751163	MYOZ2/C10orf71/MYOZ1/AKAP6	4
BP	GO:0032410	negative regulation of transporter activity	6/271	82/18862	0.001169676	0.019057156	0.016771859	CAV3/CASQ2/SLN/ACTN2/ATP1A2/TRDN	6
BP	GO:0009582	detection of abiotic stimulus	8/271	145/18862	0.001198244	0.019404294	0.017077368	CAV3/PRPH2/GNGT1/CSRP3/HTR2A/TCAP/TTN/GPR88	8
BP	GO:0086004	regulation of cardiac muscle cell contraction	4/271	33/18862	0.001228492	0.019423252	0.017094053	CAV3/CTNNA3/ATP1A2/SCN5A	4
BP	GO:0086019	cell-cell signaling involved in cardiac conduction	4/271	33/18862	0.001228492	0.019423252	0.017094053	CASQ2/SCN4B/SCN5A/KCNJ5	4
BP	GO:0106056	regulation of calcineurin-mediated signaling	4/271	33/18862	0.001228492	0.019423252	0.017094053	MYOZ2/C10orf71/MYOZ1/AKAP6	4
BP	GO:1901020	negative regulation of calcium ion transmembrane transporter activity	4/271	33/18862	0.001228492	0.019423252	0.017094053	CASQ2/SLN/ATP1A2/TRDN	4
BP	GO:0006949	syncytium formation	5/271	56/18862	0.001239354	0.019479729	0.017143758	MYMK/CAV3/MYOG/MYOD1/ADGRB3	5
BP	GO:0003231	cardiac ventricle development	7/271	114/18862	0.001302679	0.020355313	0.017914343	PROX1/MEF2C/TNNC1/MYH7/SCN5A/MYOCD/MYL2	7
BP	GO:0061053	somite development	6/271	84/18862	0.001325866	0.020597171	0.018127198	MYF5/MYF6/MEOX2/FRZB/TCAP/MESP2	6
BP	GO:0051495	positive regulation of cytoskeleton organization	10/271	220/18862	0.001349166	0.020837993	0.018339141	STMN2/PROX1/CAV3/CCL21/SYNPO2/LMOD3/SEMA5A/LMOD2/ACTN2/SYNPO2L	10
BP	GO:0043243	positive regulation of protein-containing complex disassembly	4/271	35/18862	0.001537002	0.02346782	0.020653605	STMN2/SEMA5A/SLN/ACTN2	4
BP	GO:0086005	ventricular cardiac muscle cell action potential	4/271	35/18862	0.001537002	0.02346782	0.020653605	CAV3/CTNNA3/SCN5A/KCNJ5	4
BP	GO:0003205	cardiac chamber development	8/271	151/18862	0.001552304	0.023566799	0.020740714	PROX1/CAV3/MEF2C/TNNC1/MYH7/SCN5A/MYOCD/MYL2	8
BP	GO:1903779	regulation of cardiac conduction	5/271	59/18862	0.001568654	0.023680468	0.020840753	CASQ2/RYR3/SLC8A3/ATP1A2/TRDN	5
BP	GO:1904063	negative regulation of cation transmembrane transport	6/271	87/18862	0.001589416	0.023859094	0.020997958	CAV3/CASQ2/SLN/ACTN2/ATP1A2/TRDN	6
BP	GO:0051926	negative regulation of calcium ion transport	5/271	60/18862	0.001691489	0.025249488	0.022221618	CAV3/CASQ2/SLN/ATP1A2/TRDN	5
BP	GO:0043267	negative regulation of potassium ion transport	4/271	36/18862	0.001709816	0.0253629	0.02232143	CAV3/CASQ2/ACTN2/HTR2A	4
BP	GO:0031000	response to caffeine	3/271	17/18862	0.001718071	0.0253629	0.02232143	CACNA1S/CASQ2/RYR3	3
BP	GO:0099622	cardiac muscle cell membrane repolarization	4/271	37/18862	0.001895668	0.027830901	0.024493473	CAV3/SCN4B/SCN5A/KCNJ5	4
BP	GO:1901016	regulation of potassium ion transmembrane transporter activity	5/271	62/18862	0.001958124	0.028590746	0.025162199	CAV3/CASQ2/FHL1/ACTN2/AKAP6	5
BP	GO:0006813	potassium ion transport	10/271	232/18862	0.001998243	0.02901797	0.025538191	CAV3/CASQ2/KCNB1/FHL1/ACTN2/ATP1A2/HTR2A/AKAP6/KCNA2/KCNJ5	10
BP	GO:0001504	neurotransmitter uptake	4/271	38/18862	0.002095049	0.030259303	0.026630666	GDNF/SLC1A7/SLC6A2/ATP1A2	4
BP	GO:1902305	regulation of sodium ion transmembrane transport	5/271	64/18862	0.00225424	0.03238349	0.028500125	CAV3/SCN4B/ATP1A2/SCN5A/DMD	5
BP	GO:0086091	regulation of heart rate by cardiac conduction	4/271	39/18862	0.00230845	0.032713381	0.028790455	SCN4B/CTNNA3/SCN5A/KCNJ5	4
BP	GO:1903170	negative regulation of calcium ion transmembrane transport	4/271	39/18862	0.00230845	0.032713381	0.028790455	CASQ2/SLN/ATP1A2/TRDN	4
BP	GO:0019722	calcium-mediated signaling	9/271	198/18862	0.002320628	0.032713381	0.028790455	CASQ2/HRC/MYOZ2/C10orf71/MYOZ1/TMEM100/ATP1A2/AKAP6/DMD	9
BP	GO:0051235	maintenance of location	12/271	319/18862	0.002326176	0.032713381	0.028790455	CCL21/JPH2/CASQ2/HRC/RYR3/XCL1/ATP1A2/HTR2A/AKAP6/TRDN/DMD/FITM1	12
BP	GO:0001756	somitogenesis	5/271	65/18862	0.00241393	0.033593861	0.02956535	MYF5/MYF6/MEOX2/TCAP/MESP2	5
BP	GO:0007585	respiratory gaseous exchange by respiratory system	5/271	65/18862	0.00241393	0.033593861	0.02956535	TNNC1/HOXA5/ATP1A2/SFTPB/ELN	5
BP	GO:0035282	segmentation	6/271	95/18862	0.002487557	0.034439135	0.030309261	MYF5/MYF6/TDRD5/MEOX2/TCAP/MESP2	6
BP	GO:0051281	positive regulation of release of sequestered calcium ion into cytosol	4/271	40/18862	0.002536355	0.034754564	0.030586864	JPH2/XCL1/AKAP6/TRDN	4
BP	GO:0071526	semaphorin-plexin signaling pathway	4/271	40/18862	0.002536355	0.034754564	0.030586864	GDNF/PLXNA4/SEMA5A/NCAM1	4
BP	GO:0003300	cardiac muscle hypertrophy	6/271	96/18862	0.002622107	0.03574627	0.031459647	CAV3/CSRP3/MYH7/AKAP6/TCAP/TTN	6
BP	GO:0009612	response to mechanical stimulus	9/271	202/18862	0.002654515	0.03600439	0.031686813	CAV3/CSRP3/ACTA1/ANKRD1/ATP1A2/HTR2A/TCAP/TTN/DMD	9
BP	GO:0050848	regulation of calcium-mediated signaling	5/271	67/18862	0.002757733	0.037215469	0.032752662	MYOZ2/C10orf71/MYOZ1/TMEM100/AKAP6	5
BP	GO:0033173	calcineurin-NFAT signaling cascade	4/271	41/18862	0.002779243	0.037275868	0.032805818	MYOZ2/C10orf71/MYOZ1/AKAP6	4
BP	GO:0046716	muscle cell cellular homeostasis	3/271	20/18862	0.00279011	0.037275868	0.032805818	CAV3/CHRNA1/DMD	3
BP	GO:0051937	catecholamine transport	5/271	68/18862	0.00294231	0.039113698	0.03442326	GDNF/KCNB1/SLC6A2/HTR2A/KCNA2	5
BP	GO:0003208	cardiac ventricle morphogenesis	5/271	69/18862	0.003135648	0.041477483	0.036503584	PROX1/MEF2C/TNNC1/MYH7/MYL2	5
BP	GO:0043266	regulation of potassium ion transport	6/271	100/18862	0.003215524	0.042324538	0.037249062	CAV3/CASQ2/FHL1/ACTN2/HTR2A/AKAP6	6
BP	GO:0045165	cell fate commitment	10/271	251/18862	0.003520892	0.046116776	0.040586541	MYF5/WNT5B/PROX1/MYOG/MYF6/MYOD1/MEF2C/EBF2/MYT1L/POU6F2	10
BP	GO:2001259	positive regulation of cation channel activity	5/271	71/18862	0.003549534	0.046265143	0.040717117	JPH2/PIRT/ACTN2/AKAP6/TRDN	5
BP	GO:0007389	pattern specification process	14/271	426/18862	0.003582595	0.046469383	0.040896865	HOXD13/MYF5/HOXB9/MYF6/TDRD5/GDNF/MEF2C/MEOX2/EMX1/HOXA5/FEZF1/TCAP/HOXA6/MESP2	14
BP	GO:0055010	ventricular cardiac muscle tissue morphogenesis	4/271	44/18862	0.003602521	0.046502105	0.040925663	PROX1/TNNC1/MYH7/MYL2	4
BP	GO:0071805	potassium ion transmembrane transport	9/271	212/18862	0.00365715	0.046980309	0.041346521	CAV3/CASQ2/KCNB1/FHL1/ACTN2/ATP1A2/AKAP6/KCNA2/KCNJ5	9
BP	GO:0060307	regulation of ventricular cardiac muscle cell membrane repolarization	3/271	22/18862	0.003690143	0.047177334	0.041519919	CAV3/SCN4B/SCN5A	3
BP	GO:0032414	positive regulation of ion transmembrane transporter activity	6/271	103/18862	0.003722336	0.04736229	0.041682696	JPH2/PIRT/ACTN2/AKAP6/TRDN/DMD	6
BP	GO:0005978	glycogen biosynthetic process	4/271	46/18862	0.004234813	0.052963836	0.046612515	PRKAG3/PPP1R3A/PPP1R3C/SORBS1	4
BP	GO:0009250	glucan biosynthetic process	4/271	46/18862	0.004234813	0.052963836	0.046612515	PRKAG3/PPP1R3A/PPP1R3C/SORBS1	4
BP	GO:0097720	calcineurin-mediated signaling	4/271	46/18862	0.004234813	0.052963836	0.046612515	MYOZ2/C10orf71/MYOZ1/AKAP6	4
BP	GO:0005977	glycogen metabolic process	5/271	74/18862	0.004241864	0.052963836	0.046612515	PRKAG3/PPP1R3A/PPP1R3C/PPP1R1A/SORBS1	5
BP	GO:1904064	positive regulation of cation transmembrane transport	7/271	141/18862	0.004320215	0.053691232	0.047252684	JPH2/PIRT/ACTN2/XCL1/AKAP6/TRDN/DMD	7
BP	GO:0006073	cellular glucan metabolic process	5/271	75/18862	0.004492631	0.055319398	0.048685604	PRKAG3/PPP1R3A/PPP1R3C/PPP1R1A/SORBS1	5
BP	GO:0044042	glucan metabolic process	5/271	75/18862	0.004492631	0.055319398	0.048685604	PRKAG3/PPP1R3A/PPP1R3C/PPP1R1A/SORBS1	5
BP	GO:0015872	dopamine transport	4/271	47/18862	0.004577333	0.056103823	0.049375961	GDNF/SLC6A2/HTR2A/KCNA2	4
BP	GO:0014850	response to muscle activity	3/271	24/18862	0.004748455	0.057672146	0.050756214	PRKAG3/MYOG/FNDC5	3
BP	GO:0086064	cell communication by electrical coupling involved in cardiac conduction	3/271	24/18862	0.004748455	0.057672146	0.050756214	HRC/ATP1A2/TRDN	3
BP	GO:0019932	second-messenger-mediated signaling	11/271	307/18862	0.005021459	0.060711943	0.053431484	CASQ2/HRC/MYOZ2/C10orf71/MYOZ1/TMEM100/ATP1A2/AKAP6/DMD/SCT/ADCY2	11
BP	GO:0032956	regulation of actin cytoskeleton organization	12/271	352/18862	0.005112778	0.061537581	0.054158114	PROX1/CAV3/KANK4/CCL21/SYNPO2/LMOD3/SEMA5A/LMOD2/ACTN2/SYNPO2L/CGNL1/ELN	12
BP	GO:1901017	negative regulation of potassium ion transmembrane transporter activity	3/271	25/18862	0.0053393	0.063975828	0.056303971	CAV3/CASQ2/ACTN2	3
BP	GO:0032411	positive regulation of transporter activity	6/271	112/18862	0.005599599	0.066523779	0.058546377	JPH2/PIRT/ACTN2/AKAP6/TRDN/DMD	6
BP	GO:0015844	monoamine transport	5/271	79/18862	0.00560174	0.066523779	0.058546377	GDNF/KCNB1/SLC6A2/HTR2A/KCNA2	5
BP	GO:0003229	ventricular cardiac muscle tissue development	4/271	50/18862	0.00571555	0.067575002	0.059471539	PROX1/TNNC1/MYH7/MYL2	4
BP	GO:0043242	negative regulation of protein-containing complex disassembly	5/271	81/18862	0.006223078	0.073251381	0.064467217	STMN2/LMOD3/SLN/LMOD2/TRIM54	5
BP	GO:0110053	regulation of actin filament organization	10/271	273/18862	0.006305441	0.073895338	0.065033952	KANK4/CCL21/SYNPO2/LMOD3/SEMA5A/LMOD2/ACTN2/SYNPO2L/CGNL1/ELN	10
BP	GO:0003206	cardiac chamber morphogenesis	6/271	115/18862	0.006356656	0.074170241	0.065275889	PROX1/CAV3/MEF2C/TNNC1/MYH7/MYL2	6
BP	GO:0050433	regulation of catecholamine secretion	4/271	52/18862	0.006570709	0.076334496	0.067180611	GDNF/KCNB1/HTR2A/KCNA2	4
BP	GO:0099623	regulation of cardiac muscle cell membrane repolarization	3/271	27/18862	0.00664847	0.076903517	0.067681397	CAV3/SCN4B/SCN5A	3
BP	GO:0031099	regeneration	8/271	192/18862	0.006703429	0.077205009	0.067946734	MYMK/MYOG/MYF6/SGCA/MYOD1/MYOZ1/MUSTN1/ENO3	8
BP	GO:0007411	axon guidance	10/271	277/18862	0.00695795	0.07957562	0.070033066	LRTM1/GDNF/LGI1/PLXNA4/MYPN/MYOT/SEMA5A/FEZF1/GFRA1/NCAM1	10
BP	GO:0010524	positive regulation of calcium ion transport into cytosol	4/271	53/18862	0.007028386	0.07957562	0.070033066	JPH2/XCL1/AKAP6/TRDN	4
BP	GO:0048016	inositol phosphate-mediated signaling	4/271	53/18862	0.007028386	0.07957562	0.070033066	MYOZ2/C10orf71/MYOZ1/AKAP6	4
BP	GO:0050432	catecholamine secretion	4/271	53/18862	0.007028386	0.07957562	0.070033066	GDNF/KCNB1/HTR2A/KCNA2	4
BP	GO:0007611	learning or memory	9/271	235/18862	0.007087645	0.079907969	0.070325561	MEF2C/SLC8A3/ATP1A2/HTR2A/ADGRB3/MAP1A/GPR88/SLC6A1/NGF	9
BP	GO:0097485	neuron projection guidance	10/271	278/18862	0.007128978	0.080036261	0.070438468	LRTM1/GDNF/LGI1/PLXNA4/MYPN/MYOT/SEMA5A/FEZF1/GFRA1/NCAM1	10
BP	GO:0007271	synaptic transmission, cholinergic	3/271	28/18862	0.007368252	0.082376442	0.072498019	RAPSN/CHRNA1/CHRNG	3
BP	GO:0034766	negative regulation of ion transmembrane transport	6/271	119/18862	0.007478424	0.08288319	0.072943999	CAV3/CASQ2/SLN/ACTN2/ATP1A2/TRDN	6
BP	GO:0030834	regulation of actin filament depolymerization	4/271	54/18862	0.007506636	0.08288319	0.072943999	LMOD3/SEMA5A/LMOD2/ACTN2	4
BP	GO:2000649	regulation of sodium ion transmembrane transporter activity	4/271	54/18862	0.007506636	0.08288319	0.072943999	CAV3/SCN4B/ATP1A2/DMD	4
BP	GO:0034763	negative regulation of transmembrane transport	6/271	120/18862	0.007779837	0.085546186	0.075287654	CAV3/CASQ2/SLN/ACTN2/ATP1A2/TRDN	6
BP	GO:0051494	negative regulation of cytoskeleton organization	7/271	158/18862	0.007946102	0.086605584	0.076220011	STMN2/CAV3/KANK4/LMOD3/LMOD2/CGNL1/TRIM54	7
BP	GO:0051952	regulation of amine transport	5/271	86/18862	0.007985366	0.086605584	0.076220011	GDNF/KCNB1/ATP1A2/HTR2A/KCNA2	5
BP	GO:1901379	regulation of potassium ion transmembrane transport	5/271	86/18862	0.007985366	0.086605584	0.076220011	CAV3/CASQ2/FHL1/ACTN2/AKAP6	5
BP	GO:0098900	regulation of action potential	4/271	55/18862	0.008005831	0.086605584	0.076220011	CAV3/KCNB1/CTNNA3/SCN5A	4
BP	GO:0031114	regulation of microtubule depolymerization	3/271	29/18862	0.008132372	0.08726786	0.076802868	STMN2/MAP1A/TRIM54	3
BP	GO:1901380	negative regulation of potassium ion transmembrane transport	3/271	29/18862	0.008132372	0.08726786	0.076802868	CAV3/CASQ2/ACTN2	3
BP	GO:0002028	regulation of sodium ion transport	5/271	87/18862	0.008375363	0.089159238	0.078467435	CAV3/SCN4B/ATP1A2/SCN5A/DMD	5
BP	GO:0006112	energy reserve metabolic process	5/271	87/18862	0.008375363	0.089159238	0.078467435	PRKAG3/PPP1R3A/PPP1R3C/PPP1R1A/SORBS1	5
BP	GO:1902904	negative regulation of supramolecular fiber organization	7/271	161/18862	0.008766895	0.092956916	0.081809703	STMN2/CAV3/KANK4/LMOD3/LMOD2/CGNL1/TRIM54	7
BP	GO:0005979	regulation of glycogen biosynthetic process	3/271	30/18862	0.008941414	0.094060855	0.08278126	PPP1R3A/PPP1R3C/SORBS1	3
BP	GO:0010962	regulation of glucan biosynthetic process	3/271	30/18862	0.008941414	0.094060855	0.08278126	PPP1R3A/PPP1R3C/SORBS1	3
BP	GO:0010720	positive regulation of cell development	10/271	290/18862	0.009445516	0.098974193	0.0871054	MYF5/MYOG/MYF6/MYOD1/LMOD3/PLXNA4/SEMA5A/PROC/ASPA/NGF	10
BP	GO:0030042	actin filament depolymerization	4/271	59/18862	0.010219098	0.105903333	0.093203611	LMOD3/SEMA5A/LMOD2/ACTN2	4
BP	GO:0034764	positive regulation of transmembrane transport	8/271	207/18862	0.010313155	0.105903333	0.093203611	JPH2/PIRT/ACTN2/XCL1/SORBS1/AKAP6/TRDN/DMD	8
BP	GO:0034767	positive regulation of ion transmembrane transport	8/271	207/18862	0.010313155	0.105903333	0.093203611	JPH2/PIRT/ACTN2/XCL1/SORBS1/AKAP6/TRDN/DMD	8
BP	GO:0060315	negative regulation of ryanodine-sensitive calcium-release channel activity	2/271	11/18862	0.010384234	0.105903333	0.093203611	CASQ2/TRDN	2
BP	GO:0086016	AV node cell action potential	2/271	11/18862	0.010384234	0.105903333	0.093203611	SCN4B/SCN5A	2
BP	GO:0086027	AV node cell to bundle of His cell signaling	2/271	11/18862	0.010384234	0.105903333	0.093203611	SCN4B/SCN5A	2
BP	GO:0099624	atrial cardiac muscle cell membrane repolarization	2/271	11/18862	0.010384234	0.105903333	0.093203611	SCN5A/KCNJ5	2
BP	GO:0071312	cellular response to alkaloid	3/271	32/18862	0.010696334	0.108259865	0.095277552	CACNA1S/CASQ2/RYR3	3
BP	GO:0090075	relaxation of muscle	3/271	32/18862	0.010696334	0.108259865	0.095277552	HRC/SLN/ATP1A2	3
BP	GO:0060284	regulation of cell development	14/271	485/18862	0.010751397	0.108406537	0.095406636	MYF5/CAV3/MYOG/MYF6/MYOD1/LMOD3/TLX2/PLXNA4/SEMA5A/FRZB/PROC/FEZF1/ASPA/NGF	14
BP	GO:0007612	learning	6/271	130/18862	0.011291989	0.113429301	0.099827079	SLC8A3/ATP1A2/ADGRB3/MAP1A/GPR88/SLC6A1	6
BP	GO:1905330	regulation of morphogenesis of an epithelium	4/271	61/18862	0.011460282	0.113957553	0.100291984	HOXD13/WNT5B/CAV3/GDNF	4
BP	GO:0015837	amine transport	5/271	94/18862	0.011480747	0.113957553	0.100291984	GDNF/KCNB1/ATP1A2/HTR2A/KCNA2	5
BP	GO:0003016	respiratory system process	3/271	33/18862	0.011643118	0.113957553	0.100291984	TNNC1/HOXA5/ATP1A2	3
BP	GO:0014046	dopamine secretion	3/271	33/18862	0.011643118	0.113957553	0.100291984	GDNF/HTR2A/KCNA2	3
BP	GO:0014059	regulation of dopamine secretion	3/271	33/18862	0.011643118	0.113957553	0.100291984	GDNF/HTR2A/KCNA2	3
BP	GO:0035025	positive regulation of Rho protein signal transduction	3/271	33/18862	0.011643118	0.113957553	0.100291984	F2RL2/SYNPO2L/ABRA	3
BP	GO:0070050	neuron cellular homeostasis	3/271	33/18862	0.011643118	0.113957553	0.100291984	CHRNA1/SLC6A2/MAP1A	3
BP	GO:0030198	extracellular matrix organization	12/271	393/18862	0.011726581	0.114355565	0.100642267	ANGPTL7/MYF5/VIT/LAMB4/COL19A1/COL4A3/ITGA7/CTSG/ADAMTS8/SMOC1/MFAP5/ELN	12
BP	GO:0043062	extracellular structure organization	12/271	394/18862	0.011945191	0.115728921	0.101850933	ANGPTL7/MYF5/VIT/LAMB4/COL19A1/COL4A3/ITGA7/CTSG/ADAMTS8/SMOC1/MFAP5/ELN	12
BP	GO:0090066	regulation of anatomical structure size	14/271	493/18862	0.012263622	0.115728921	0.101850933	CAV3/KANK4/CCL21/LMOD3/PLXNA4/SEMA5A/LMOD2/ACTN2/ATP1A2/UTS2R/HTR2A/SCT/NGF/ELN	14
BP	GO:0001778	plasma membrane repair	2/271	12/18862	0.012343841	0.115728921	0.101850933	CAV3/TRIM72	2
BP	GO:0051583	dopamine uptake involved in synaptic transmission	2/271	12/18862	0.012343841	0.115728921	0.101850933	GDNF/SLC6A2	2
BP	GO:0051934	catecholamine uptake involved in synaptic transmission	2/271	12/18862	0.012343841	0.115728921	0.101850933	GDNF/SLC6A2	2
BP	GO:0071679	commissural neuron axon guidance	2/271	12/18862	0.012343841	0.115728921	0.101850933	GDNF/NCAM1	2
BP	GO:0086067	AV node cell to bundle of His cell communication	2/271	12/18862	0.012343841	0.115728921	0.101850933	SCN4B/SCN5A	2
BP	GO:1901077	regulation of relaxation of muscle	2/271	12/18862	0.012343841	0.115728921	0.101850933	HRC/SLN	2
BP	GO:2000727	positive regulation of cardiac muscle cell differentiation	2/271	12/18862	0.012343841	0.115728921	0.101850933	MEF2C/MYOCD	2
BP	GO:2001135	regulation of endocytic recycling	2/271	12/18862	0.012343841	0.115728921	0.101850933	BVES/ACTN2	2
BP	GO:2001214	positive regulation of vasculogenesis	2/271	12/18862	0.012343841	0.115728921	0.101850933	TMEM100/ASB4	2
BP	GO:0045229	external encapsulating structure organization	12/271	396/18862	0.012391812	0.11577245	0.101889243	ANGPTL7/MYF5/VIT/LAMB4/COL19A1/COL4A3/ITGA7/CTSG/ADAMTS8/SMOC1/MFAP5/ELN	12
BP	GO:0010765	positive regulation of sodium ion transport	3/271	35/18862	0.013677231	0.127336451	0.112066511	SCN4B/SCN5A/DMD	3
BP	GO:0060078	regulation of postsynaptic membrane potential	6/271	136/18862	0.013869072	0.128674164	0.113243808	MEF2C/CHRND/GRIA3/CHRNA1/CHRNG/SLC8A3	6
BP	GO:0007512	adult heart development	2/271	13/18862	0.014451087	0.130892553	0.115196172	MYH7/TCAP	2
BP	GO:0030836	positive regulation of actin filament depolymerization	2/271	13/18862	0.014451087	0.130892553	0.115196172	SEMA5A/ACTN2	2
BP	GO:0033605	positive regulation of catecholamine secretion	2/271	13/18862	0.014451087	0.130892553	0.115196172	GDNF/KCNB1	2
BP	GO:0051280	negative regulation of release of sequestered calcium ion into cytosol	2/271	13/18862	0.014451087	0.130892553	0.115196172	CASQ2/TRDN	2
BP	GO:0070307	lens fiber cell development	2/271	13/18862	0.014451087	0.130892553	0.115196172	WNT5B/PROX1	2
BP	GO:0071599	otic vesicle development	2/271	13/18862	0.014451087	0.130892553	0.115196172	PROX1/TCAP	2
BP	GO:2000009	negative regulation of protein localization to cell surface	2/271	13/18862	0.014451087	0.130892553	0.115196172	CAV3/ACTN2	2
BP	GO:0030900	forebrain development	11/271	357/18862	0.014562348	0.131454713	0.115690919	PROX1/PLXNA4/SEMA5A/EMX1/DCLK1/SSTR1/FEZF1/SLC8A3/ATP1A2/SCN5A/SCT	11
BP	GO:0060079	excitatory postsynaptic potential	5/271	100/18862	0.0147006	0.131948345	0.116125356	MEF2C/CHRND/CHRNA1/CHRNG/SLC8A3	5
BP	GO:0071392	cellular response to estradiol stimulus	3/271	36/18862	0.014765178	0.131948345	0.116125356	MYOG/MYOD1/SSTR1	3
BP	GO:2000310	regulation of NMDA receptor activity	3/271	36/18862	0.014765178	0.131948345	0.116125356	MEF2C/GRIA3/ACTN2	3
BP	GO:0043624	cellular protein complex disassembly	8/271	221/18862	0.014828384	0.132071478	0.116233723	STMN2/LMOD3/SEMA5A/SLN/LMOD2/ACTN2/MAP1A/TRIM54	8
BP	GO:0046034	ATP metabolic process	10/271	313/18862	0.015445577	0.137111569	0.120669415	MYH8/PRKAG3/MYH3/MYOG/COX6A2/COX7A1/MYH7/ATP1A2/HTR2A/ENO3	10
BP	GO:0033555	multicellular organismal response to stress	4/271	67/18862	0.015750729	0.138393262	0.121797411	MEF2C/PIRT/SLC6A2/ATP1A2	4
BP	GO:0034394	protein localization to cell surface	4/271	67/18862	0.015750729	0.138393262	0.121797411	CAV3/ACTN2/MAP1A/GPIHBP1	4
BP	GO:0044264	cellular polysaccharide metabolic process	5/271	102/18862	0.015895613	0.138393262	0.121797411	PRKAG3/PPP1R3A/PPP1R3C/PPP1R1A/SORBS1	5
BP	GO:0010737	protein kinase A signaling	3/271	37/18862	0.015900723	0.138393262	0.121797411	MYOM1/AKAP6/TTN	3
BP	GO:0070873	regulation of glycogen metabolic process	3/271	37/18862	0.015900723	0.138393262	0.121797411	PPP1R3A/PPP1R3C/SORBS1	3
BP	GO:1901021	positive regulation of calcium ion transmembrane transporter activity	3/271	37/18862	0.015900723	0.138393262	0.121797411	JPH2/AKAP6/TRDN	3
BP	GO:0007409	axonogenesis	13/271	460/18862	0.016069674	0.139409638	0.122691905	LRTM1/GDNF/LGI1/PLXNA4/MYPN/MYOT/SEMA5A/DCLK1/FEZF1/MAP1A/NGF/GFRA1/NCAM1	13
BP	GO:0014744	positive regulation of muscle adaptation	2/271	14/18862	0.016701357	0.143492044	0.126284757	MYMK/MYOG	2
BP	GO:0031272	regulation of pseudopodium assembly	2/271	14/18862	0.016701357	0.143492044	0.126284757	CCL21/KLHL41	2
BP	GO:0086069	bundle of His cell to Purkinje myocyte communication	2/271	14/18862	0.016701357	0.143492044	0.126284757	CTNNA3/SCN5A	2
BP	GO:0032885	regulation of polysaccharide biosynthetic process	3/271	38/18862	0.017084066	0.145842253	0.128353133	PPP1R3A/PPP1R3C/SORBS1	3
BP	GO:0051154	negative regulation of striated muscle cell differentiation	3/271	38/18862	0.017084066	0.145842253	0.128353133	CAV3/TRIM72/MYOCD	3
BP	GO:0043271	negative regulation of ion transport	10/271	319/18862	0.017396611	0.148037405	0.130285047	CAV3/CASQ2/KCNB1/SLN/ACTN2/ATP1A2/BEST3/HTR2A/TRDN/PKIA	10
BP	GO:0008064	regulation of actin polymerization or depolymerization	7/271	185/18862	0.017719811	0.150309	0.132284236	KANK4/CCL21/LMOD3/SEMA5A/LMOD2/ACTN2/ELN	7
BP	GO:0099565	chemical synaptic transmission, postsynaptic	5/271	105/18862	0.017806819	0.150569049	0.132513101	MEF2C/CHRND/CHRNA1/CHRNG/SLC8A3	5
BP	GO:0030832	regulation of actin filament length	7/271	186/18862	0.018195099	0.1519221	0.133703897	KANK4/CCL21/LMOD3/SEMA5A/LMOD2/ACTN2/ELN	7
BP	GO:1901880	negative regulation of protein depolymerization	4/271	70/18862	0.01822767	0.1519221	0.133703897	STMN2/LMOD3/LMOD2/TRIM54	4
BP	GO:1904427	positive regulation of calcium ion transmembrane transport	4/271	70/18862	0.01822767	0.1519221	0.133703897	JPH2/XCL1/AKAP6/TRDN	4
BP	GO:0032535	regulation of cellular component size	11/271	370/18862	0.018479651	0.1519221	0.133703897	CAV3/KANK4/CCL21/LMOD3/PLXNA4/SEMA5A/LMOD2/ACTN2/SCT/NGF/ELN	11
BP	GO:0050890	cognition	9/271	276/18862	0.018695678	0.1519221	0.133703897	MEF2C/SLC8A3/ATP1A2/HTR2A/ADGRB3/MAP1A/GPR88/SLC6A1/NGF	9
BP	GO:0021537	telencephalon development	8/271	231/18862	0.01883357	0.1519221	0.133703897	PROX1/PLXNA4/EMX1/FEZF1/SLC8A3/ATP1A2/SCN5A/SCT	8
BP	GO:0048562	embryonic organ morphogenesis	9/271	277/18862	0.019089855	0.1519221	0.133703897	MYF5/PROX1/HOXB9/MEF2C/FRZB/HOXA5/TCAP/MFAP5/HOXA6	9
BP	GO:0010273	detoxification of copper ion	2/271	15/18862	0.019090139	0.1519221	0.133703897	MT1A/MT1M	2
BP	GO:0010820	positive regulation of T cell chemotaxis	2/271	15/18862	0.019090139	0.1519221	0.133703897	CCL21/XCL1	2
BP	GO:0010832	negative regulation of myotube differentiation	2/271	15/18862	0.019090139	0.1519221	0.133703897	TRIM72/MYOCD	2
BP	GO:0048484	enteric nervous system development	2/271	15/18862	0.019090139	0.1519221	0.133703897	GDNF/TLX2	2
BP	GO:0051284	positive regulation of sequestering of calcium ion	2/271	15/18862	0.019090139	0.1519221	0.133703897	CASQ2/TRDN	2
BP	GO:0070885	negative regulation of calcineurin-NFAT signaling cascade	2/271	15/18862	0.019090139	0.1519221	0.133703897	MYOZ2/MYOZ1	2
BP	GO:0070886	positive regulation of calcineurin-NFAT signaling cascade	2/271	15/18862	0.019090139	0.1519221	0.133703897	C10orf71/AKAP6	2
BP	GO:0106057	negative regulation of calcineurin-mediated signaling	2/271	15/18862	0.019090139	0.1519221	0.133703897	MYOZ2/MYOZ1	2
BP	GO:0106058	positive regulation of calcineurin-mediated signaling	2/271	15/18862	0.019090139	0.1519221	0.133703897	C10orf71/AKAP6	2
BP	GO:1902514	regulation of calcium ion transmembrane transport via high voltage-gated calcium channel	2/271	15/18862	0.019090139	0.1519221	0.133703897	CACNG1/CACNG6	2
BP	GO:1990169	stress response to copper ion	2/271	15/18862	0.019090139	0.1519221	0.133703897	MT1A/MT1M	2
BP	GO:0033692	cellular polysaccharide biosynthetic process	4/271	71/18862	0.019103977	0.1519221	0.133703897	PRKAG3/PPP1R3A/PPP1R3C/SORBS1	4
BP	GO:0046579	positive regulation of Ras protein signal transduction	4/271	71/18862	0.019103977	0.1519221	0.133703897	F2RL2/SYNPO2L/ABRA/NGF	4
BP	GO:0007613	memory	5/271	107/18862	0.019161882	0.151930415	0.133711214	SLC8A3/HTR2A/MAP1A/SLC6A1/NGF	5
BP	GO:2000008	regulation of protein localization to cell surface	3/271	40/18862	0.019594747	0.154902853	0.136327204	CAV3/ACTN2/MAP1A	3
BP	GO:0010819	regulation of T cell chemotaxis	2/271	16/18862	0.021613017	0.166907464	0.146892245	CCL21/XCL1	2
BP	GO:0031269	pseudopodium assembly	2/271	16/18862	0.021613017	0.166907464	0.146892245	CCL21/KLHL41	2
BP	GO:0043252	sodium-independent organic anion transport	2/271	16/18862	0.021613017	0.166907464	0.146892245	SLCO1A2/SLCO1B1	2
BP	GO:0048486	parasympathetic nervous system development	2/271	16/18862	0.021613017	0.166907464	0.146892245	GDNF/PLXNA4	2
BP	GO:0051580	regulation of neurotransmitter uptake	2/271	16/18862	0.021613017	0.166907464	0.146892245	GDNF/ATP1A2	2
BP	GO:0060026	convergent extension	2/271	16/18862	0.021613017	0.166907464	0.146892245	WNT5B/FRZB	2
BP	GO:0070365	hepatocyte differentiation	2/271	16/18862	0.021613017	0.166907464	0.146892245	PROX1/FRZB	2
BP	GO:2001212	regulation of vasculogenesis	2/271	16/18862	0.021613017	0.166907464	0.146892245	TMEM100/ASB4	2
BP	GO:1903828	negative regulation of cellular protein localization	5/271	112/18862	0.02284113	0.175883281	0.154791699	CAV3/DCLK1/ACTN2/MAP1A/PKIA	5
BP	GO:0060485	mesenchyme development	9/271	287/18862	0.02336942	0.179434165	0.157916768	RBM24/GDNF/MEF2C/SEMA5A/ACTA1/ACTC1/FRZB/TMEM100/HOXA5	9
BP	GO:0005976	polysaccharide metabolic process	5/271	113/18862	0.023628025	0.180899947	0.159206777	PRKAG3/PPP1R3A/PPP1R3C/PPP1R1A/SORBS1	5
BP	GO:0010523	negative regulation of calcium ion transport into cytosol	2/271	17/18862	0.024265677	0.182128901	0.160288357	CASQ2/TRDN	2
BP	GO:0031268	pseudopodium organization	2/271	17/18862	0.024265677	0.182128901	0.160288357	CCL21/KLHL41	2
BP	GO:0055119	relaxation of cardiac muscle	2/271	17/18862	0.024265677	0.182128901	0.160288357	HRC/ATP1A2	2
BP	GO:0061577	calcium ion transmembrane transport via high voltage-gated calcium channel	2/271	17/18862	0.024265677	0.182128901	0.160288357	CACNG1/CACNG6	2
BP	GO:0061687	detoxification of inorganic compound	2/271	17/18862	0.024265677	0.182128901	0.160288357	MT1A/MT1M	2
BP	GO:0090136	epithelial cell-cell adhesion	2/271	17/18862	0.024265677	0.182128901	0.160288357	BVES/CTNNA3	2
BP	GO:0090494	dopamine uptake	2/271	17/18862	0.024265677	0.182128901	0.160288357	GDNF/SLC6A2	2
BP	GO:0051057	positive regulation of small GTPase mediated signal transduction	4/271	77/18862	0.02490668	0.185895668	0.16360342	F2RL2/SYNPO2L/ABRA/NGF	4
BP	GO:0060420	regulation of heart growth	4/271	77/18862	0.02490668	0.185895668	0.16360342	PROX1/CAV3/MEF2C/AKAP6	4
BP	GO:0003254	regulation of membrane depolarization	3/271	44/18862	0.025194152	0.18640403	0.16405082	CAV3/FHL1/SCN5A	3
BP	GO:0007019	microtubule depolymerization	3/271	44/18862	0.025194152	0.18640403	0.16405082	STMN2/MAP1A/TRIM54	3
BP	GO:0060421	positive regulation of heart growth	3/271	44/18862	0.025194152	0.18640403	0.16405082	PROX1/MEF2C/AKAP6	3
BP	GO:0007009	plasma membrane organization	5/271	115/18862	0.025253839	0.18640403	0.16405082	CAV3/SYPL2/TRIM72/CSRP3/XKR4	5
BP	GO:0045926	negative regulation of growth	8/271	245/18862	0.025664639	0.188914366	0.166260122	CAV3/MT1A/FHL1/SEMA5A/FRZB/MYOZ1/MT1M/MYL2	8
BP	GO:0016311	dephosphorylation	13/271	491/18862	0.025764012	0.189049916	0.166379417	MYH8/MYH3/CILP/MEF2C/CCDC8/PPP1R3C/MYOZ1/PPP1R1A/DUSP26/ATP1A2/PPP1R27/CA3/LRRC2	13
BP	GO:0000271	polysaccharide biosynthetic process	4/271	78/18862	0.025966063	0.189049916	0.166379417	PRKAG3/PPP1R3A/PPP1R3C/SORBS1	4
BP	GO:0001570	vasculogenesis	4/271	78/18862	0.025966063	0.189049916	0.166379417	TMEM100/ASB4/MYOCD/MYO18B	4
BP	GO:0032272	negative regulation of protein polymerization	4/271	78/18862	0.025966063	0.189049916	0.166379417	STMN2/KANK4/LMOD3/LMOD2	4
BP	GO:0032881	regulation of polysaccharide metabolic process	3/271	45/18862	0.026714447	0.193970118	0.170709598	PPP1R3A/PPP1R3C/SORBS1	3
BP	GO:0090493	catecholamine uptake	2/271	18/18862	0.027043896	0.194774368	0.171417404	GDNF/SLC6A2	2
BP	GO:0097501	stress response to metal ion	2/271	18/18862	0.027043896	0.194774368	0.171417404	MT1A/MT1M	2
BP	GO:1901739	regulation of myoblast fusion	2/271	18/18862	0.027043896	0.194774368	0.171417404	MYOG/MYOD1	2
BP	GO:0043467	regulation of generation of precursor metabolites and energy	6/271	160/18862	0.028262321	0.201524335	0.177357928	MYOG/PPP1R3A/COX7A1/PPP1R3C/HTR2A/SORBS1	6
BP	GO:0043268	positive regulation of potassium ion transport	3/271	46/18862	0.028282794	0.201524335	0.177357928	FHL1/ACTN2/AKAP6	3
BP	GO:0048483	autonomic nervous system development	3/271	46/18862	0.028282794	0.201524335	0.177357928	GDNF/TLX2/PLXNA4	3
BP	GO:0050919	negative chemotaxis	3/271	46/18862	0.028282794	0.201524335	0.177357928	LRTM1/PLXNA4/SEMA5A	3
BP	GO:0031110	regulation of microtubule polymerization or depolymerization	4/271	81/18862	0.029304925	0.207150159	0.182309114	STMN2/CAV3/MAP1A/TRIM54	4
BP	GO:0043462	regulation of ATPase activity	4/271	81/18862	0.029304925	0.207150159	0.182309114	MYL4/TPM2/TNNT3/TNNC1	4
BP	GO:0099601	regulation of neurotransmitter receptor activity	4/271	81/18862	0.029304925	0.207150159	0.182309114	MEF2C/GRIA3/ACTN2/LYPD6B	4
BP	GO:0021516	dorsal spinal cord development	2/271	19/18862	0.029943548	0.209448062	0.184331457	PROX1/GDNF	2
BP	GO:0086014	atrial cardiac muscle cell action potential	2/271	19/18862	0.029943548	0.209448062	0.184331457	SCN5A/KCNJ5	2
BP	GO:0086026	atrial cardiac muscle cell to AV node cell signaling	2/271	19/18862	0.029943548	0.209448062	0.184331457	SCN5A/KCNJ5	2
BP	GO:0086066	atrial cardiac muscle cell to AV node cell communication	2/271	19/18862	0.029943548	0.209448062	0.184331457	SCN5A/KCNJ5	2
BP	GO:0010038	response to metal ion	10/271	352/18862	0.03150548	0.219056433	0.192787611	MYOG/MEF2C/CASQ2/MT1A/TNNC1/ACTA1/RYR3/MT1M/SCN5A/TTN	10
BP	GO:0010659	cardiac muscle cell apoptotic process	3/271	48/18862	0.031563146	0.219056433	0.192787611	GNGT1/HSPB6/MYOCD	3
BP	GO:0060688	regulation of morphogenesis of a branching structure	3/271	48/18862	0.031563146	0.219056433	0.192787611	HOXD13/CAV3/GDNF	3
BP	GO:0070509	calcium ion import	4/271	83/18862	0.03166573	0.2190926	0.19281944	CAV3/CACNA1S/SLN/SLC8A3	4
BP	GO:0006836	neurotransmitter transport	7/271	209/18862	0.031732349	0.2190926	0.19281944	GDNF/MEF2C/SLC1A7/SLC6A2/ATP1A2/HTR2A/SLC6A1	7
BP	GO:0050804	modulation of chemical synaptic transmission	11/271	405/18862	0.032874906	0.22352973	0.196724479	MEF2C/LGI1/KCNB1/RAPSN/SLC8A3/ATP1A2/SORCS2/HTR2A/MAP1A/SCT/NGF	11
BP	GO:0035023	regulation of Rho protein signal transduction	4/271	84/18862	0.032886839	0.22352973	0.196724479	F2RL2/CAVIN4/SYNPO2L/ABRA	4
BP	GO:0010226	response to lithium ion	2/271	20/18862	0.032960596	0.22352973	0.196724479	MYOG/ACTA1	2
BP	GO:0021871	forebrain regionalization	2/271	20/18862	0.032960596	0.22352973	0.196724479	EMX1/FEZF1	2
BP	GO:0050849	negative regulation of calcium-mediated signaling	2/271	20/18862	0.032960596	0.22352973	0.196724479	MYOZ2/MYOZ1	2
BP	GO:0140131	positive regulation of lymphocyte chemotaxis	2/271	20/18862	0.032960596	0.22352973	0.196724479	CCL21/XCL1	2
BP	GO:2000291	regulation of myoblast proliferation	2/271	20/18862	0.032960596	0.22352973	0.196724479	MYOD1/KLHL41	2
BP	GO:0072132	mesenchyme morphogenesis	3/271	49/18862	0.033274833	0.225089503	0.198097207	ACTA1/ACTC1/TMEM100	3
BP	GO:0099177	regulation of trans-synaptic signaling	11/271	406/18862	0.033377693	0.225215141	0.198207779	MEF2C/LGI1/KCNB1/RAPSN/SLC8A3/ATP1A2/SORCS2/HTR2A/MAP1A/SCT/NGF	11
BP	GO:0010658	striated muscle cell apoptotic process	3/271	50/18862	0.035033936	0.235795157	0.20751906	GNGT1/HSPB6/MYOCD	3
BP	GO:0001654	eye development	10/271	359/18862	0.035311387	0.237065389	0.208636968	ANGPTL7/MYF5/WNT5B/PROX1/PRPH2/UNC45B/GNGT1/MYOM1/SMOC1/MFAP5	10
BP	GO:0034637	cellular carbohydrate biosynthetic process	4/271	86/18862	0.035410769	0.237136778	0.208699796	PRKAG3/PPP1R3A/PPP1R3C/SORBS1	4
BP	GO:0048485	sympathetic nervous system development	2/271	21/18862	0.036091097	0.239639199	0.210902131	GDNF/PLXNA4	2
BP	GO:1904753	negative regulation of vascular associated smooth muscle cell migration	2/271	21/18862	0.036091097	0.239639199	0.210902131	MEF2C/MYOCD	2
BP	GO:1905209	positive regulation of cardiocyte differentiation	2/271	21/18862	0.036091097	0.239639199	0.210902131	MEF2C/MYOCD	2
BP	GO:0008154	actin polymerization or depolymerization	7/271	215/18862	0.036143188	0.239639199	0.210902131	KANK4/CCL21/LMOD3/SEMA5A/LMOD2/ACTN2/ELN	7
BP	GO:0048639	positive regulation of developmental growth	6/271	170/18862	0.036409195	0.24080537	0.211928458	PROX1/MYOD1/MEF2C/SEMA5A/AKAP6/NGF	6
BP	GO:0048568	embryonic organ development	11/271	412/18862	0.036509462	0.240872299	0.211987361	MYF5/PROX1/HOXB9/GDNF/MEF2C/FRZB/HOXA5/TCAP/MFAP5/HOXA6/SCT	11
BP	GO:0150063	visual system development	10/271	363/18862	0.037624662	0.247618462	0.217924537	ANGPTL7/MYF5/WNT5B/PROX1/PRPH2/UNC45B/GNGT1/MYOM1/SMOC1/MFAP5	10
BP	GO:2000725	regulation of cardiac muscle cell differentiation	2/271	22/18862	0.039331192	0.258213626	0.227249149	MEF2C/MYOCD	2
BP	GO:0016049	cell growth	12/271	470/18862	0.039723198	0.260147999	0.228951556	CAV3/LGI1/PLXNA4/FHL1/SEMA5A/EMX1/FRZB/DCLK1/AKAP6/MYOCD/MYL2/NGF	12
BP	GO:0007215	glutamate receptor signaling pathway	3/271	53/18862	0.040593371	0.265162153	0.233364422	KCNB1/GRIA3/SSTR1	3
BP	GO:0014033	neural crest cell differentiation	4/271	90/18862	0.040786544	0.265162153	0.233364422	GDNF/MEF2C/SEMA5A/FRZB	4
BP	GO:0048704	embryonic skeletal system morphogenesis	4/271	90/18862	0.040786544	0.265162153	0.233364422	MYF5/HOXB9/HOXA5/HOXA6	4
BP	GO:0051897	positive regulation of protein kinase B signaling	6/271	175/18862	0.040993966	0.265863782	0.233981914	TNFAIP8L3/CCL21/NRG2/SEMA5A/FGF5/F10	6
BP	GO:0048880	sensory system development	10/271	369/18862	0.041288352	0.267124641	0.235091572	ANGPTL7/MYF5/WNT5B/PROX1/PRPH2/UNC45B/GNGT1/MYOM1/SMOC1/MFAP5	10
BP	GO:0048638	regulation of developmental growth	9/271	319/18862	0.041609368	0.268551282	0.236347134	PROX1/CAV3/MYOD1/MEF2C/PLXNA4/SEMA5A/MYOZ1/AKAP6/NGF	9
BP	GO:0048588	developmental cell growth	7/271	222/18862	0.041779944	0.269002432	0.236744183	CAV3/PLXNA4/SEMA5A/EMX1/DCLK1/AKAP6/NGF	7
BP	GO:0048167	regulation of synaptic plasticity	6/271	176/18862	0.041952715	0.269465516	0.237151735	MEF2C/KCNB1/SLC8A3/SORCS2/MAP1A/SCT	6
BP	GO:0046622	positive regulation of organ growth	3/271	54/18862	0.04253965	0.271507725	0.238949046	PROX1/MEF2C/AKAP6	3
BP	GO:0015850	organic hydroxy compound transport	8/271	271/18862	0.042607031	0.271507725	0.238949046	GDNF/KCNB1/SLCO1A2/SLCO1B1/ABCA8/SLC6A2/HTR2A/KCNA2	8
BP	GO:0035561	regulation of chromatin binding	2/271	23/18862	0.042677112	0.271507725	0.238949046	MYOD1/EBF2	2
BP	GO:0061050	regulation of cell growth involved in cardiac muscle cell development	2/271	23/18862	0.042677112	0.271507725	0.238949046	CAV3/AKAP6	2
BP	GO:0043491	protein kinase B signaling	8/271	273/18862	0.044157349	0.280257571	0.246649627	TNFAIP8L3/CAV3/CCL21/NRG2/SEMA5A/TMEM100/FGF5/F10	8
BP	GO:0032271	regulation of protein polymerization	7/271	225/18862	0.044361075	0.280883392	0.247200401	STMN2/CAV3/KANK4/CCL21/LMOD3/LMOD2/ELN	7
BP	GO:0001963	synaptic transmission, dopaminergic	2/271	24/18862	0.046125172	0.287287786	0.252836792	GDNF/SLC6A2	2
BP	GO:0007274	neuromuscular synaptic transmission	2/271	24/18862	0.046125172	0.287287786	0.252836792	RAPSN/CHRNA1	2
BP	GO:0015874	norepinephrine transport	2/271	24/18862	0.046125172	0.287287786	0.252836792	KCNB1/SLC6A2	2
BP	GO:0043567	regulation of insulin-like growth factor receptor signaling pathway	2/271	24/18862	0.046125172	0.287287786	0.252836792	CILP/TRIM72	2
BP	GO:0051450	myoblast proliferation	2/271	24/18862	0.046125172	0.287287786	0.252836792	MYOD1/KLHL41	2
BP	GO:0071294	cellular response to zinc ion	2/271	24/18862	0.046125172	0.287287786	0.252836792	MT1A/MT1M	2
BP	GO:0090023	positive regulation of neutrophil chemotaxis	2/271	24/18862	0.046125172	0.287287786	0.252836792	CCL21/XCL1	2
BP	GO:0045666	positive regulation of neuron differentiation	4/271	94/18862	0.046600219	0.289571591	0.254846728	PROX1/MEF2C/FEZF1/NGF	4
BP	GO:0000381	regulation of alternative mRNA splicing, via spliceosome	3/271	57/18862	0.048653462	0.301628885	0.265458135	RBM24/MYOD1/RBFOX1	3
BP	GO:0098657	import into cell	7/271	230/18862	0.048887265	0.302376785	0.266116348	GDNF/SLC1A7/SLC6A2/SLC8A3/ATP1A2/KCNJ5/SLC6A1	7
BP	GO:0003333	amino acid transmembrane transport	4/271	96/18862	0.049670988	0.303020477	0.266682849	SLC38A11/SLC38A4/SLC1A7/ATP1A2	4
BP	GO:0002082	regulation of oxidative phosphorylation	2/271	25/18862	0.04967177	0.303020477	0.266682849	MYOG/COX7A1	2
BP	GO:0007026	negative regulation of microtubule depolymerization	2/271	25/18862	0.04967177	0.303020477	0.266682849	STMN2/TRIM54	2
BP	GO:0015813	L-glutamate transmembrane transport	2/271	25/18862	0.04967177	0.303020477	0.266682849	SLC1A7/ATP1A2	2
BP	GO:1901018	positive regulation of potassium ion transmembrane transporter activity	2/271	25/18862	0.04967177	0.303020477	0.266682849	ACTN2/AKAP6	2
BP	GO:1905563	negative regulation of vascular endothelial cell proliferation	2/271	25/18862	0.04967177	0.303020477	0.266682849	MEF2C/COL4A3	2
CC	GO:0043292	contractile fiber	58/287	231/19520	3.13E-55	8.71E-53	6.89E-53	MYH8/MYL4/MYLPF/MYH3/CAV3/TNNC2/MYH1/CACNA1S/SYNPO2/JPH2/MYOD1/LMOD3/CASQ2/HRC/KLHL41/MYH2/MYBPC1/DES/MYPN/TPM2/MYOT/CSRP3/SMPX/MYL1/TNNI2/PDLIM3/TNNT3/MYOM3/MYOZ2/TNNC1/ACTA1/C10orf71/ACTC1/CAVIN4/TNNI1/MYOZ1/LMOD2/ANKRD1/RYR3/ACTN2/SYNPO2L/NRAP/MYH7/MYOM1/LDB3/KLHL40/FHL5/SCN5A/PGM5/TCAP/MYL2/TTN/DMD/MYOZ3/ABRA/CMYA5/MYO18B/TRIM54	58
CC	GO:0030016	myofibril	57/287	224/19520	1.26E-54	1.74E-52	1.38E-52	MYH8/MYL4/MYH3/CAV3/TNNC2/MYH1/CACNA1S/SYNPO2/JPH2/MYOD1/LMOD3/CASQ2/HRC/KLHL41/MYH2/MYBPC1/DES/MYPN/TPM2/MYOT/CSRP3/SMPX/MYL1/TNNI2/PDLIM3/TNNT3/MYOM3/MYOZ2/TNNC1/ACTA1/C10orf71/ACTC1/CAVIN4/TNNI1/MYOZ1/LMOD2/ANKRD1/RYR3/ACTN2/SYNPO2L/NRAP/MYH7/MYOM1/LDB3/KLHL40/FHL5/SCN5A/PGM5/TCAP/MYL2/TTN/DMD/MYOZ3/ABRA/CMYA5/MYO18B/TRIM54	57
CC	GO:0030017	sarcomere	55/287	203/19520	2.39E-54	2.21E-52	1.75E-52	MYH8/MYL4/MYH3/CAV3/TNNC2/MYH1/CACNA1S/SYNPO2/JPH2/LMOD3/CASQ2/HRC/KLHL41/MYH2/DES/MYPN/TPM2/MYOT/CSRP3/SMPX/MYL1/TNNI2/PDLIM3/TNNT3/MYOM3/MYOZ2/TNNC1/ACTA1/C10orf71/ACTC1/CAVIN4/TNNI1/MYOZ1/LMOD2/ANKRD1/RYR3/ACTN2/SYNPO2L/NRAP/MYH7/MYOM1/LDB3/KLHL40/FHL5/SCN5A/PGM5/TCAP/MYL2/TTN/DMD/MYOZ3/ABRA/CMYA5/MYO18B/TRIM54	55
CC	GO:0031674	I band	33/287	134/19520	3.40E-31	2.37E-29	1.87E-29	CAV3/CACNA1S/SYNPO2/JPH2/CASQ2/HRC/DES/MYPN/MYOT/CSRP3/PDLIM3/MYOZ2/C10orf71/ACTC1/CAVIN4/MYOZ1/ANKRD1/RYR3/ACTN2/SYNPO2L/NRAP/MYH7/LDB3/KLHL40/FHL5/SCN5A/PGM5/TCAP/TTN/DMD/MYOZ3/MYO18B/TRIM54	33
CC	GO:0030018	Z disc	29/287	122/19520	4.92E-27	2.73E-25	2.16E-25	CAV3/SYNPO2/JPH2/CASQ2/HRC/DES/MYPN/MYOT/CSRP3/PDLIM3/MYOZ2/C10orf71/CAVIN4/MYOZ1/RYR3/ACTN2/SYNPO2L/NRAP/MYH7/LDB3/FHL5/SCN5A/PGM5/TCAP/TTN/DMD/MYOZ3/MYO18B/TRIM54	29
CC	GO:0042383	sarcolemma	20/287	134/19520	8.23E-15	3.81E-13	3.02E-13	CAV3/BVES/CACNG1/SGCA/CACNA1S/KCNB1/DES/TRIM72/MYOT/CAVIN4/SGCG/RYR3/CACNG6/SLC8A3/ATP1A2/SCN5A/AKAP6/PGM5/DMD/KCNJ5	20
CC	GO:0036379	myofilament	10/287	26/19520	1.74E-12	6.92E-11	5.48E-11	TNNC2/LMOD3/TPM2/TNNI2/TNNT3/TNNC1/ACTA1/TNNI1/LMOD2/MYOM1	10
CC	GO:0031672	A band	11/287	37/19520	3.49E-12	1.21E-10	9.60E-11	MYL4/MYH1/LMOD3/KLHL41/SMPX/MYOM3/LMOD2/MYOM1/KLHL40/MYL2/CMYA5	11
CC	GO:0005865	striated muscle thin filament	9/287	22/19520	1.19E-11	3.31E-10	2.62E-10	TNNC2/LMOD3/TPM2/TNNI2/TNNT3/TNNC1/ACTA1/TNNI1/LMOD2	9
CC	GO:0032982	myosin filament	9/287	22/19520	1.19E-11	3.31E-10	2.62E-10	MYH8/MYH3/MYBPH/MYH1/MYH2/MYBPC1/MYBPC2/MYH7/MYOM1	9
CC	GO:0016528	sarcoplasm	13/287	79/19520	1.27E-10	3.21E-09	2.54E-09	JPH2/MEF2C/CASQ2/HRC/KLHL41/SRL/ART1/SLN/RYR3/SLC8A3/AKAP6/TRDN/CMYA5	13
CC	GO:0033017	sarcoplasmic reticulum membrane	10/287	41/19520	3.03E-10	7.01E-09	5.55E-09	JPH2/CASQ2/HRC/KLHL41/SRL/ART1/SLN/RYR3/AKAP6/TRDN	10
CC	GO:0016459	myosin complex	11/287	57/19520	5.81E-10	1.24E-08	9.83E-09	MYH8/MYL4/MYLPF/MYH3/MYH1/MYH2/MYL1/MYH7/CGNL1/MYL2/MYO18B	11
CC	GO:0005859	muscle myosin complex	7/287	15/19520	8.03E-10	1.60E-08	1.26E-08	MYH8/MYLPF/MYH3/MYH1/MYH2/MYL1/MYH7	7
CC	GO:0014704	intercalated disc	10/287	48/19520	1.61E-09	2.99E-08	2.37E-08	CAV3/MYH1/DES/SCN4B/NRAP/CTNNA3/ATP1A2/SCN5A/AKAP6/PGM5	10
CC	GO:0016529	sarcoplasmic reticulum	11/287	70/19520	5.75E-09	9.78E-08	7.74E-08	JPH2/CASQ2/HRC/KLHL41/SRL/ART1/SLN/RYR3/AKAP6/TRDN/CMYA5	11
CC	GO:0016460	myosin II complex	7/287	19/19520	5.98E-09	9.78E-08	7.74E-08	MYH8/MYLPF/MYH3/MYH1/MYH2/MYL1/MYH7	7
CC	GO:0031430	M band	7/287	24/19520	3.86E-08	5.96E-07	4.71E-07	LMOD3/KLHL41/SMPX/MYOM3/LMOD2/MYOM1/CMYA5	7
CC	GO:0044291	cell-cell contact zone	10/287	69/19520	6.39E-08	9.35E-07	7.40E-07	CAV3/MYH1/DES/SCN4B/NRAP/CTNNA3/ATP1A2/SCN5A/AKAP6/PGM5	10
CC	GO:1902495	transmembrane transporter complex	20/287	323/19520	7.31E-08	1.02E-06	8.04E-07	ATP1B4/CACNG1/CACNA1S/SCN7A/CASQ2/CNGB3/KCNB1/CHRND/GRIA3/SCN4B/RYR3/CACNG6/CHRNA1/SCN3A/ATP1A2/BEST3/SCN5A/AKAP6/KCNA2/KCNJ5	20
CC	GO:1990351	transporter complex	20/287	338/19520	1.53E-07	2.02E-06	1.60E-06	ATP1B4/CACNG1/CACNA1S/SCN7A/CASQ2/CNGB3/KCNB1/CHRND/GRIA3/SCN4B/RYR3/CACNG6/CHRNA1/SCN3A/ATP1A2/BEST3/SCN5A/AKAP6/KCNA2/KCNJ5	20
CC	GO:0030315	T-tubule	8/287	51/19520	7.29E-07	9.21E-06	7.29E-06	CAV3/CACNG1/CACNA1S/CACNG6/ATP1A2/SCN5A/AKAP6/KCNJ5	8
CC	GO:0034702	ion channel complex	17/287	301/19520	2.51E-06	3.04E-05	2.40E-05	CACNG1/CACNA1S/SCN7A/CASQ2/KCNB1/CHRND/GRIA3/SCN4B/RYR3/CACNG6/CHRNA1/SCN3A/BEST3/SCN5A/AKAP6/KCNA2/KCNJ5	17
CC	GO:0001725	stress fiber	8/287	64/19520	4.30E-06	4.78E-05	3.78E-05	SYNPO2/PDLIM3/ACTA1/XIRP2/MYH7/LDB3/SORBS1/PGM5	8
CC	GO:0097517	contractile actin filament bundle	8/287	64/19520	4.30E-06	4.78E-05	3.78E-05	SYNPO2/PDLIM3/ACTA1/XIRP2/MYH7/LDB3/SORBS1/PGM5	8
CC	GO:0034703	cation channel complex	14/287	222/19520	5.59E-06	5.97E-05	4.73E-05	CACNG1/CACNA1S/SCN7A/CASQ2/KCNB1/GRIA3/SCN4B/RYR3/CACNG6/SCN3A/SCN5A/AKAP6/KCNA2/KCNJ5	14
CC	GO:0016010	dystrophin-associated glycoprotein complex	5/287	19/19520	6.52E-06	6.47E-05	5.12E-05	CAV3/SGCA/SGCG/PGM5/DMD	5
CC	GO:0090665	glycoprotein complex	5/287	19/19520	6.52E-06	6.47E-05	5.12E-05	CAV3/SGCA/SGCG/PGM5/DMD	5
CC	GO:0032432	actin filament bundle	8/287	73/19520	1.16E-05	0.000111569	8.83E-05	SYNPO2/PDLIM3/ACTA1/XIRP2/MYH7/LDB3/SORBS1/PGM5	8
CC	GO:0042641	actomyosin	8/287	74/19520	1.29E-05	0.000119398	9.45E-05	SYNPO2/PDLIM3/ACTA1/XIRP2/MYH7/LDB3/SORBS1/PGM5	8
CC	GO:0005901	caveola	8/287	80/19520	2.30E-05	0.000205957	0.000162987	CAV3/BVES/CDH15/CAVIN4/ATP1A2/HTR2A/SCN5A/AKAP6	8
CC	GO:0062023	collagen-containing extracellular matrix	18/287	423/19520	5.93E-05	0.000515598	0.000408027	ANGPTL7/WNT5B/COL6A6/CILP/VIT/LAMB4/COL19A1/COL4A3/CTSG/CSPG4/COL6A5/MMRN1/ADAMTS8/SMOC1/MFAP5/ANGPTL1/ELN/NCAM1	18
CC	GO:0031594	neuromuscular junction	7/287	69/19520	6.84E-05	0.000575826	0.000455689	CAV3/CHRND/DES/CDH15/RAPSN/CHRNA1/SLC8A3	7
CC	GO:0001518	voltage-gated sodium channel complex	4/287	17/19520	9.36E-05	0.000765718	0.000605964	SCN7A/SCN4B/SCN3A/SCN5A	4
CC	GO:0005911	cell-cell junction	19/287	485/19520	0.00011082	0.000880226	0.000696581	CAV3/BVES/MYH1/SGCA/MYH2/DES/SCN4B/PDLIM3/NRAP/CTNNA3/CGNL1/LDB3/ATP1A2/SORBS1/SCN5A/CDH20/AKAP6/PGM5/KCNA2	19
CC	GO:0031143	pseudopodium	4/287	18/19520	0.000119017	0.000919078	0.000727328	KLHL41/MYOZ1/ACTN2/LDB3	4
CC	GO:0044853	plasma membrane raft	8/287	111/19520	0.000236382	0.001776057	0.001405513	CAV3/BVES/CDH15/CAVIN4/ATP1A2/HTR2A/SCN5A/AKAP6	8
CC	GO:0005884	actin filament	8/287	113/19520	0.000267137	0.001954316	0.001546581	TPM2/PDLIM3/ACTA1/ACTC1/LMOD2/ACTN2/LDB3/MYO18B	8
CC	GO:0034704	calcium channel complex	6/287	68/19520	0.000488732	0.00348378	0.002756948	CACNG1/CACNA1S/CASQ2/RYR3/CACNG6/AKAP6	6
CC	GO:0034706	sodium channel complex	4/287	26/19520	0.000530049	0.003683839	0.002915268	SCN7A/SCN4B/SCN3A/SCN5A	4
CC	GO:1990454	L-type voltage-gated calcium channel complex	3/287	12/19520	0.00062715	0.004252385	0.003365197	CACNG1/CACNA1S/CACNG6	3
CC	GO:0045121	membrane raft	13/287	323/19520	0.001045137	0.006756933	0.005347213	CAV3/BVES/SGCA/CDH15/CAVIN4/SLC6A2/ATP1A2/HTR2A/SORBS1/SCN5A/AKAP6/DMD/ADCY2	13
CC	GO:0098857	membrane microdomain	13/287	323/19520	0.001045137	0.006756933	0.005347213	CAV3/BVES/SGCA/CDH15/CAVIN4/SLC6A2/ATP1A2/HTR2A/SORBS1/SCN5A/AKAP6/DMD/ADCY2	13
CC	GO:0045211	postsynaptic membrane	11/287	265/19520	0.001963451	0.012405439	0.009817254	KCNB1/CHRND/GRIA3/RAPSN/ACTN2/CHRNA1/CHRNG/SLC8A3/SORCS2/HTR2A/DMD	11
CC	GO:0043034	costamere	3/287	18/19520	0.002179103	0.013462014	0.010653392	SMPX/PGM5/DMD	3
CC	GO:0097060	synaptic membrane	13/287	368/19520	0.00328091	0.019828106	0.015691307	KCNB1/CHRND/GRIA3/RAPSN/ACTN2/CHRNA1/CHRNG/SLC6A2/SLC8A3/SORCS2/HTR2A/DMD/KCNA2	13
CC	GO:0032809	neuronal cell body membrane	3/287	28/19520	0.007851277	0.046439469	0.036750659	KCNB1/SLC6A2/KCNA2	3
CC	GO:0005581	collagen trimer	5/287	87/19520	0.009204319	0.053308348	0.042186462	C1QTNF7/COL6A6/COL19A1/COL4A3/COL6A5	5
CC	GO:0044298	cell body membrane	3/287	31/19520	0.010430319	0.059176098	0.046830006	KCNB1/SLC6A2/KCNA2	3
CC	GO:0031941	filamentous actin	3/287	32/19520	0.011386246	0.063307529	0.050099484	PDLIM3/LDB3/MYO18B	3
CC	GO:0005890	sodium:potassium-exchanging ATPase complex	2/287	12/19520	0.012900322	0.07002215	0.055413212	ATP1B4/ATP1A2	2
CC	GO:0016328	lateral plasma membrane	4/287	62/19520	0.013097668	0.07002215	0.055413212	BVES/KCNB1/SCN5A/DMD	4
CC	GO:0005796	Golgi lumen	5/287	102/19520	0.017398618	0.091260677	0.072220679	WNT5B/CSPG4/PROC/F10/NGF	5
CC	GO:0000164	protein phosphatase type 1 complex	2/287	15/19520	0.019937481	0.102641106	0.081226775	PPP1R3A/PPP1R3C	2
CC	GO:0099634	postsynaptic specialization membrane	5/287	109/19520	0.022487429	0.110065373	0.087102093	CHRND/RAPSN/ACTN2/CHRNA1/SORCS2	5
CC	GO:0005869	dynactin complex	2/287	16/19520	0.022567361	0.110065373	0.087102093	ACTA1/ACTC1	2
CC	GO:0005892	acetylcholine-gated channel complex	2/287	16/19520	0.022567361	0.110065373	0.087102093	CHRND/CHRNA1	2
CC	GO:0030055	cell-substrate junction	12/287	423/19520	0.023199174	0.11119604	0.087996866	CAV3/SYNPO2/FHL1/SMPX/ACTC1/ACTN2/CSPG4/NRAP/XIRP2/SORBS1/PGM5/DMD	12
CC	GO:0043025	neuronal cell body	13/287	474/19520	0.02370679	0.111703178	0.088398198	STMN2/PVALB/KCNB1/MYOT/TMEM100/SLC6A2/SLC8A3/ATP1A2/SORCS2/HTR2A/MAP1A/KCNA2/SLC6A1	13
CC	GO:0005891	voltage-gated calcium channel complex	3/287	43/19520	0.02518425	0.115445537	0.091359777	CACNG1/CACNA1S/CACNG6	3
CC	GO:0043083	synaptic cleft	2/287	17/19520	0.025331575	0.115445537	0.091359777	LGI1/ADGRB3	2
CC	GO:0098533	ATPase dependent transmembrane transport complex	2/287	18/19520	0.028225634	0.126560099	0.100155474	ATP1B4/ATP1A2	2
CC	GO:0005788	endoplasmic reticulum lumen	9/287	306/19520	0.037763619	0.166639461	0.131872955	WNT5B/CASQ2/HRC/COL19A1/COL4A3/SRL/PROC/F10/TRDN	9
CC	GO:0031225	anchored component of membrane	6/287	170/19520	0.040033818	0.173896898	0.13761625	HJV/ART1/GPIHBP1/LYPD6B/GFRA1/NCAM1	6
CC	GO:0031258	lamellipodium membrane	2/287	22/19520	0.04101406	0.175413979	0.138816818	CSPG4/KCNA2	2
CC	GO:0005912	adherens junction	6/287	172/19520	0.041982296	0.176834521	0.139940987	PDLIM3/CTNNA3/LDB3/SORBS1/CDH20/PGM5	6
CC	GO:0031233	intrinsic component of external side of plasma membrane	2/287	23/19520	0.044493505	0.184614843	0.146098077	F10/GPIHBP1	2
CC	GO:0043197	dendritic spine	6/287	177/19520	0.047111578	0.192603216	0.152419812	GRIA3/ACTN2/FBXO2/SLC8A3/ATP1A2/SORCS2	6
CC	GO:0044309	neuron spine	6/287	178/19520	0.048182	0.194124582	0.15362377	GRIA3/ACTN2/FBXO2/SLC8A3/ATP1A2/SORCS2	6
MF	GO:0003779	actin binding	41/277	439/18337	6.03E-21	2.68E-18	2.33E-18	MYH8/MYL4/MYH3/TNNC2/MYH1/SYNPO2/LMOD3/MYH2/MYBPC1/MYPN/TPM2/MYOT/CSRP3/MYBPC2/TNNI2/PDLIM3/TNNT3/MYOM3/MYOZ2/TNNC1/TNNI1/MYOZ1/LMOD2/ACTN2/SYNPO2L/NRAP/XIRP2/MYH7/CTNNA3/SLC6A2/MYOM1/LDB3/PKNOX2/SORBS1/MAP1A/MYL2/TTN/DMD/MYOZ3/ABRA/MYO18B	41
MF	GO:0008307	structural constituent of muscle	15/277	42/18337	2.28E-17	5.06E-15	4.41E-15	MYH8/MYLPF/MYBPH/MYBPC1/TPM2/MYOT/CSRP3/MYL1/MYBPC2/ACTN2/MYOM1/TCAP/MYL2/TTN/DMD	15
MF	GO:0051015	actin filament binding	17/277	208/18337	1.89E-08	2.79E-06	2.43E-06	MYH8/MYL4/MYH3/TNNC2/MYH1/MYH2/TPM2/MYOM3/TNNC1/ACTN2/NRAP/XIRP2/MYH7/CTNNA3/MYOM1/PKNOX2/TTN	17
MF	GO:0051371	muscle alpha-actinin binding	6/277	15/18337	5.03E-08	4.56E-06	3.97E-06	SYNPO2/MYPN/PDLIM3/NRAP/LDB3/TTN	6
MF	GO:0042805	actinin binding	8/277	36/18337	5.14E-08	4.56E-06	3.97E-06	SYNPO2/MYPN/MYOT/CSRP3/PDLIM3/NRAP/LDB3/TTN	8
MF	GO:0051393	alpha-actinin binding	7/277	27/18337	1.14E-07	8.44E-06	7.35E-06	SYNPO2/MYPN/MYOT/PDLIM3/NRAP/LDB3/TTN	7
MF	GO:0044325	ion channel binding	11/277	128/18337	3.91E-06	0.000248068	0.000215839	CAV3/PIRT/HRC/KCNB1/FHL1/SCN4B/ACTN2/SCN5A/AKAP6/TCAP/TRDN	11
MF	GO:0031432	titin binding	4/277	13/18337	3.27E-05	0.001816117	0.001580168	MYBPC1/ANKRD1/ACTN2/TCAP	4
MF	GO:0005516	calmodulin binding	12/277	198/18337	4.98E-05	0.00213663	0.00185904	MYH8/ARPP21/MYH3/MYH1/CACNA1S/MYH2/PNCK/RYR3/MYH7/SLC8A3/SCN5A/TTN	12
MF	GO:0005261	cation channel activity	16/277	333/18337	5.01E-05	0.00213663	0.00185904	CACNG1/CACNA1S/SCN7A/CNGB3/KCNB1/CHRND/GRIA3/SCN4B/RYR3/CACNG6/CHRNA1/SCN3A/CHRNG/SCN5A/KCNA2/KCNJ5	16
MF	GO:0003785	actin monomer binding	5/277	28/18337	5.61E-05	0.00213663	0.00185904	MYL4/LMOD3/LMOD2/PKNOX2/MYL2	5
MF	GO:0022836	gated channel activity	16/277	337/18337	5.77E-05	0.00213663	0.00185904	CACNG1/CACNA1S/SCN7A/CNGB3/KCNB1/CHRND/GRIA3/SCN4B/RYR3/CACNG6/CHRNA1/SCN3A/CHRNG/SCN5A/KCNA2/KCNJ5	16
MF	GO:0017022	myosin binding	7/277	71/18337	9.70E-05	0.003311323	0.002881118	MYH8/MYL4/MYBPC1/ACTA1/ACTC1/MYL2/DMD	7
MF	GO:0005216	ion channel activity	17/277	429/18337	0.000300821	0.009540315	0.008300843	CACNG1/CACNA1S/SCN7A/CNGB3/KCNB1/CHRND/GRIA3/SCN4B/RYR3/CACNG6/CHRNA1/SCN3A/CHRNG/BEST3/SCN5A/KCNA2/KCNJ5	17
MF	GO:0005248	voltage-gated sodium channel activity	4/277	23/18337	0.000359762	0.010636817	0.009254888	SCN7A/SCN4B/SCN3A/SCN5A	4
MF	GO:0015081	sodium ion transmembrane transporter activity	9/277	146/18337	0.000383309	0.010636817	0.009254888	SCN7A/SCN4B/SLC13A5/SCN3A/SLC6A2/SLC8A3/ATP1A2/SCN5A/SLC6A1	9
MF	GO:0003774	motor activity	8/277	129/18337	0.000772874	0.018912348	0.016455267	MYH8/MYH3/MYH1/MYH2/MYH7/CGNL1/GPR88/MYO18B	8
MF	GO:0046873	metal ion transmembrane transporter activity	16/277	425/18337	0.000781928	0.018912348	0.016455267	CACNG1/CACNA1S/SCN7A/KCNB1/SCN4B/RYR3/CACNG6/SLC13A5/SCN3A/SLC6A2/SLC8A3/ATP1A2/SCN5A/KCNA2/KCNJ5/SLC6A1	16
MF	GO:0005244	voltage-gated ion channel activity	10/277	197/18337	0.000851908	0.018912348	0.016455267	CACNG1/CACNA1S/SCN7A/KCNB1/SCN4B/CACNG6/SCN3A/SCN5A/KCNA2/KCNJ5	10
MF	GO:0022832	voltage-gated channel activity	10/277	197/18337	0.000851908	0.018912348	0.016455267	CACNG1/CACNA1S/SCN7A/KCNB1/SCN4B/CACNG6/SCN3A/SCN5A/KCNA2/KCNJ5	10
MF	GO:0000146	microfilament motor activity	4/277	29/18337	0.000898666	0.019000363	0.016531847	MYH8/MYH3/MYH2/MYH7	4
MF	GO:0015267	channel activity	17/277	477/18337	0.000989271	0.019537281	0.016999009	CACNG1/CACNA1S/SCN7A/CNGB3/KCNB1/CHRND/GRIA3/SCN4B/RYR3/CACNG6/CHRNA1/SCN3A/CHRNG/BEST3/SCN5A/KCNA2/KCNJ5	17
MF	GO:0022803	passive transmembrane transporter activity	17/277	478/18337	0.001012066	0.019537281	0.016999009	CACNG1/CACNA1S/SCN7A/CNGB3/KCNB1/CHRND/GRIA3/SCN4B/RYR3/CACNG6/CHRNA1/SCN3A/CHRNG/BEST3/SCN5A/KCNA2/KCNJ5	17
MF	GO:0050998	nitric-oxide synthase binding	3/277	14/18337	0.001097122	0.020296748	0.017659807	CAV3/SCN5A/DMD	3
MF	GO:0005201	extracellular matrix structural constituent	9/277	170/18337	0.00114365	0.020311221	0.0176724	COL6A6/CILP/LAMB4/COL19A1/COL4A3/COL6A5/MMRN1/MFAP5/ELN	9
MF	GO:0099094	ligand-gated cation channel activity	7/277	109/18337	0.001336773	0.022827967	0.019862171	CNGB3/CHRND/GRIA3/RYR3/CHRNA1/CHRNG/KCNJ5	7
MF	GO:0005523	tropomyosin binding	3/277	16/18337	0.001650565	0.026173239	0.022772827	LMOD3/TNNT3/LMOD2	3
MF	GO:0022848	acetylcholine-gated cation-selective channel activity	3/277	16/18337	0.001650565	0.026173239	0.022772827	CHRND/CHRNA1/CHRNG	3
MF	GO:0030020	extracellular matrix structural constituent conferring tensile strength	4/277	41/18337	0.003325496	0.050914487	0.044299708	COL6A6/COL19A1/COL4A3/COL6A5	4
MF	GO:0005272	sodium channel activity	4/277	43/18337	0.003958276	0.05858249	0.050971488	SCN7A/SCN4B/SCN3A/SCN5A	4
MF	GO:1904315	transmitter-gated ion channel activity involved in regulation of postsynaptic membrane potential	4/277	44/18337	0.004303214	0.061633123	0.053625785	CHRND/GRIA3/CHRNA1/CHRNG	4
MF	GO:0015276	ligand-gated ion channel activity	7/277	139/18337	0.005232202	0.069242524	0.060246577	CNGB3/CHRND/GRIA3/RYR3/CHRNA1/CHRNG/KCNJ5	7
MF	GO:0022834	ligand-gated channel activity	7/277	139/18337	0.005232202	0.069242524	0.060246577	CNGB3/CHRND/GRIA3/RYR3/CHRNA1/CHRNG/KCNJ5	7
MF	GO:0070888	E-box binding	4/277	47/18337	0.005458307	0.069242524	0.060246577	MYF5/MYOG/MYF6/MYOD1	4
MF	GO:0099529	neurotransmitter receptor activity involved in regulation of postsynaptic membrane potential	4/277	47/18337	0.005458307	0.069242524	0.060246577	CHRND/GRIA3/CHRNA1/CHRNG	4
MF	GO:0030594	neurotransmitter receptor activity	6/277	111/18337	0.00679893	0.083853468	0.072959277	CHRND/GRIA3/OR11H7/CHRNA1/CHRNG/HTR2A	6
MF	GO:0048306	calcium-dependent protein binding	5/277	84/18337	0.008883433	0.106601199	0.092751636	STMN2/TNNC2/CASQ2/TNNT3/TNNC1	5
MF	GO:0005231	excitatory extracellular ligand-gated ion channel activity	3/277	29/18337	0.009321008	0.108908618	0.094759276	CHRND/CHRNA1/CHRNG	3
MF	GO:0046943	carboxylic acid transmembrane transporter activity	7/277	157/18337	0.009955792	0.113342859	0.098617424	SLC38A11/SLC38A4/SLCO1A2/SLCO1B1/SLC1A7/SLC13A5/SLC6A1	7
MF	GO:0005342	organic acid transmembrane transporter activity	7/277	158/18337	0.010287125	0.114187089	0.099351971	SLC38A11/SLC38A4/SLCO1A2/SLCO1B1/SLC1A7/SLC13A5/SLC6A1	7
MF	GO:0004865	protein serine/threonine phosphatase inhibitor activity	2/277	11/18337	0.01142965	0.118017783	0.102684985	MYOZ1/PPP1R1A	2
MF	GO:0015378	sodium:chloride symporter activity	2/277	11/18337	0.01142965	0.118017783	0.102684985	SLC6A2/SLC6A1	2
MF	GO:0097493	structural molecule activity conferring elasticity	2/277	11/18337	0.01142965	0.118017783	0.102684985	TTN/ELN	2
MF	GO:0022824	transmitter-gated ion channel activity	4/277	59/18337	0.012103754	0.119423703	0.103908248	CHRND/GRIA3/CHRNA1/CHRNG	4
MF	GO:0022835	transmitter-gated channel activity	4/277	59/18337	0.012103754	0.119423703	0.103908248	CHRND/GRIA3/CHRNA1/CHRNG	4
MF	GO:0008179	adenylate cyclase binding	2/277	12/18337	0.013579958	0.125614616	0.109294841	AKAP6/ADCY2	2
MF	GO:0032036	myosin heavy chain binding	2/277	12/18337	0.013579958	0.125614616	0.109294841	MYL4/MYL2	2
MF	GO:0042166	acetylcholine binding	2/277	12/18337	0.013579958	0.125614616	0.109294841	CHRND/CHRNA1	2
MF	GO:0098960	postsynaptic neurotransmitter receptor activity	4/277	62/18337	0.014325989	0.129811005	0.112946038	CHRND/GRIA3/CHRNA1/CHRNG	4
MF	GO:0036122	BMP binding	2/277	13/18337	0.015890546	0.141108053	0.12277538	HJV/TCAP	2
MF	GO:0022804	active transmembrane transporter activity	10/277	301/18337	0.016534401	0.143946549	0.125245101	SLC38A4/SLCO1A2/SLCO1B1/ABCA8/SLC1A7/SLC13A5/SLC6A2/SLC8A3/ATP1A2/SLC6A1	10
MF	GO:0015373	anion:sodium symporter activity	2/277	14/18337	0.018356117	0.155561141	0.135350732	SLC6A2/SLC6A1	2
MF	GO:0004722	protein serine/threonine phosphatase activity	5/277	101/18337	0.018569235	0.155561141	0.135350732	MYH8/MYH3/PPP1R3C/DUSP26/LRRC2	5
MF	GO:0022843	voltage-gated cation channel activity	6/277	139/18337	0.019081064	0.156888748	0.136505857	CACNG1/CACNA1S/KCNB1/CACNG6/KCNA2/KCNJ5	6
MF	GO:0008028	monocarboxylic acid transmembrane transporter activity	4/277	69/18337	0.020467378	0.165227563	0.143761298	SLCO1A2/SLCO1B1/SLC1A7/SLC6A1	4
MF	GO:0005539	glycosaminoglycan binding	8/277	228/18337	0.022882945	0.178590569	0.155388191	LRTM1/VIT/SEMA5A/STAB2/CTSG/ADAMTS8/SMOC1/RSPO4	8
MF	GO:0008191	metalloendopeptidase inhibitor activity	2/277	16/18337	0.02373163	0.178590569	0.155388191	COL4A3/NGF	2
MF	GO:0015347	sodium-independent organic anion transmembrane transporter activity	2/277	16/18337	0.02373163	0.178590569	0.155388191	SLCO1A2/SLCO1B1	2
MF	GO:0042165	neurotransmitter binding	2/277	16/18337	0.02373163	0.178590569	0.155388191	CHRND/CHRNA1	2
MF	GO:0005230	extracellular ligand-gated ion channel activity	4/277	73/18337	0.024602595	0.182059205	0.158406183	CHRND/GRIA3/CHRNA1/CHRNG	4
MF	GO:0015377	cation:chloride symporter activity	2/277	17/18337	0.02663158	0.193842974	0.168659013	SLC6A2/SLC6A1	2
MF	GO:0004864	protein phosphatase inhibitor activity	3/277	44/18337	0.028648398	0.201902992	0.175671878	MYOZ1/PPP1R1A/PPP1R27	3
MF	GO:0005245	voltage-gated calcium channel activity	3/277	44/18337	0.028648398	0.201902992	0.175671878	CACNG1/CACNA1S/CACNG6	3
MF	GO:0015291	secondary active transmembrane transporter activity	8/277	239/18337	0.02920046	0.202578188	0.176259353	SLC38A4/SLCO1A2/SLCO1B1/SLC1A7/SLC13A5/SLC6A2/SLC8A3/SLC6A1	8
MF	GO:0005246	calcium channel regulator activity	3/277	45/18337	0.030361293	0.204248696	0.177712829	CAV3/CACNG1/CACNG6	3
MF	GO:0008188	neuropeptide receptor activity	3/277	45/18337	0.030361293	0.204248696	0.177712829	NPY6R/SSTR1/SORCS2	3
MF	GO:0004653	polypeptide N-acetylgalactosaminyltransferase activity	2/277	19/18337	0.032831757	0.217571644	0.189304868	GALNT16/GALNT17	2
MF	GO:0019212	phosphatase inhibitor activity	3/277	47/18337	0.033945326	0.22065196	0.191984991	MYOZ1/PPP1R1A/PPP1R27	3
MF	GO:0015171	amino acid transmembrane transporter activity	4/277	81/18337	0.034290507	0.22065196	0.191984991	SLC38A11/SLC38A4/SLC1A7/SLC6A1	4
MF	GO:0015125	bile acid transmembrane transporter activity	2/277	20/18337	0.036122677	0.22912098	0.199353722	SLCO1A2/SLCO1B1	2
MF	GO:0022853	active ion transmembrane transporter activity	7/277	206/18337	0.037336479	0.232722501	0.202487335	SLCO1A2/SLCO1B1/SLC13A5/SLC6A2/SLC8A3/ATP1A2/SLC6A1	7
MF	GO:1901618	organic hydroxy compound transmembrane transporter activity	3/277	49/18337	0.037738784	0.232722501	0.202487335	SLCO1A2/SLCO1B1/SLC6A2	3
MF	GO:0015296	anion:cation symporter activity	2/277	22/18337	0.043063727	0.254937266	0.221815971	SLC6A2/SLC6A1	2
MF	GO:0015464	acetylcholine receptor activity	2/277	22/18337	0.043063727	0.254937266	0.221815971	CHRNA1/CHRNG	2
MF	GO:0070412	R-SMAD binding	2/277	22/18337	0.043063727	0.254937266	0.221815971	ANKRD1/MYOCD	2
MF	GO:0005212	structural constituent of eye lens	2/277	23/18337	0.046705194	0.270654531	0.235491258	HSPB2/HSPB6	2
MF	GO:0030674	protein-macromolecule adaptor activity	8/277	263/18337	0.046937835	0.270654531	0.235491258	SYNPO2/COL19A1/RAPSN/SORBS1/AKAP6/MAP1A/TCAP/TRDN	8
