# Supplementary material for: A prognostic model for oral squamous cell carcinoma using 7 genes related to tumor mutational burden
Source: BMC Oral Health. 2022 Apr 29;22:152. doi: 10.1186/s12903-022-02193-3 (PMC9052477; doi:10.1186/s12903-022-02193-3)
Supplement: Supplementary file 2 — Additional file 2: Table S2. The full results of KEGG enrichment analysis. [file 12903_2022_2193_MOESM2_ESM.csv]

ID	Description	GeneRatio	BgRatio	pvalue	p.adjust	qvalue	geneID	Count
hsa04260	Cardiac muscle contraction	17/113	87/8108	1.81E-15	3.14E-13	2.83E-13	4635/23439/1339/786/779/845/3270/1346/7169/7134/70/59285/4625/6547/477/10345/4633	17
hsa05410	Hypertrophic cardiomyopathy	16/113	90/8108	6.24E-14	5.40E-12	4.86E-12	53632/786/6442/779/1674/7169/7134/70/6445/3679/59285/4625/6547/4633/7273/1756	16
hsa05414	Dilated cardiomyopathy	16/113	96/8108	1.80E-13	1.04E-11	9.34E-12	786/6442/779/1674/7169/7134/70/6445/3679/59285/4625/6547/4633/7273/1756/108	16
hsa04261	Adrenergic signaling in cardiomyocytes	17/113	150/8108	1.94E-11	8.37E-10	7.54E-10	4635/23439/786/779/6332/7169/6330/7134/70/59285/5502/4625/6547/477/6331/4633/108	17
hsa05412	Arrhythmogenic right ventricular cardiomyopathy	11/113	77/8108	7.28E-09	2.52E-07	2.27E-07	786/6442/779/1674/6445/3679/59285/88/29119/6547/1756	11
hsa04974	Protein digestion and absorption	9/113	103/8108	1.21E-05	0.000348927	0.000314215	23439/131873/1310/1285/256076/6547/5646/477/2006	9
hsa04020	Calcium signaling pathway	13/113	240/8108	2.68E-05	0.000662267	0.000596382	7125/779/2668/845/3270/7134/6263/6547/3356/2250/10345/4803/108	13
hsa04371	Apelin signaling pathway	8/113	138/8108	0.000655097	0.014166467	0.012757147	4635/53632/4208/2792/6263/6547/4633/108	8
hsa04921	Oxytocin signaling pathway	8/113	154/8108	0.001339871	0.022920915	0.020640678	53632/786/779/4208/6263/59285/3762/108	8
hsa04978	Mineral absorption	5/113	60/8108	0.001427597	0.022920915	0.020640678	23439/4489/4499/6547/477	5
hsa04976	Bile secretion	6/113	89/8108	0.001457399	0.022920915	0.020640678	23439/6579/10599/477/6343/108	6
hsa04080	Neuroactive ligand-receptor interaction	12/113	341/8108	0.002726336	0.039304677	0.035394537	3814/1144/2892/2151/1511/6751/1134/1146/5646/2837/3356/6343	12
hsa04510	Focal adhesion	8/113	201/8108	0.006880749	0.091566897	0.082457564	29895/859/131873/22798/1285/3679/256076/4633	8
hsa04512	ECM-receptor interaction	5/113	88/8108	0.007530107	0.093050605	0.083793669	131873/22798/1285/3679/256076	5
hsa04022	cGMP-PKG signaling pathway	7/113	167/8108	0.008619882	0.099415978	0.089525797	23439/779/4208/4625/6547/477/108	7
hsa05416	Viral myocarditis	4/113	60/8108	0.009580441	0.103588517	0.09328324	6442/6445/4625/1756	4
hsa04713	Circadian entrainment	5/113	97/8108	0.011227936	0.112481668	0.101291676	2792/2892/6263/3762/108	5
hsa04925	Aldosterone synthesis and secretion	5/113	98/8108	0.011703295	0.112481668	0.101291676	23439/779/477/3762/108	5
hsa04972	Pancreatic secretion	5/113	102/8108	0.01374187	0.125123342	0.11267572	23439/5646/477/6343/108	5
hsa04911	Insulin secretion	4/113	86/8108	0.031734153	0.272043234	0.244979608	23439/779/477/108	4
hsa04024	cAMP signaling pathway	7/113	219/8108	0.033022589	0.272043234	0.244979608	23439/779/54714/2892/6751/477/108	7
hsa04727	GABAergic synapse	4/113	89/8108	0.03536097	0.278065809	0.250403041	779/2792/6529/108	4
hsa04961	Endocrine and other factor-regulated calcium reabsorption	3/113	53/8108	0.037320743	0.280651608	0.252731597	23439/6547/477	3
hsa04964	Proximal tubule bicarbonate reclamation	2/113	23/8108	0.040262992	0.280651608	0.252731597	23439/477	2
hsa04970	Salivary secretion	4/113	93/8108	0.040556591	0.280651608	0.252731597	23439/6263/477/108	4
