# Supplementary material for: A prognostic model for oral squamous cell carcinoma using 7 genes related to tumor mutational burden
Source: BMC Oral Health. 2022 Apr 29;22:152. doi: 10.1186/s12903-022-02193-3 (PMC9052477; doi:10.1186/s12903-022-02193-3)
Supplement: Supplementary file 3 — Additional file 3: Table S3. The fulfillment of proportional hazard’s assumption for all variables in multivariate Cox regression analysis. [file 12903_2022_2193_MOESM3_ESM.csv]

Characteristics	exp(coef)	lower .95	upper .95	p
Cluster_low	0.46	0.32	0.65	<0.001
Age	1.02	1	1.03	0.028
Grade_G2	1.44	0.85	2.44	0.173
Grade_G3	1.86	1.05	3.3	0.034
Grade_GX	3.16	0.7	14.27	0.135
M_M1	2.05	0.27	15.69	0.489
M_Unknown	0.13	0.01	1.16	0.068
N_N1	1.43	0.92	2.22	0.108
N_N2	1.54	1.03	2.31	0.037
N_N3	1.21	0.16	8.93	0.853
N_Unknown	1.66	0.35	7.9	0.527
